# Supplementary material for: Towards artificial intelligence-based disease prediction algorithms that comprehensively leverage and continuously learn from real-world clinical tabular data systems
Source: PLOS Digit Health. 2024 Sep 3;3(9):e0000589. doi: 10.1371/journal.pdig.0000589 (PMC11371204; doi:10.1371/journal.pdig.0000589)
Supplement: S1 Appendix — (XLSX) [file pdig.0000589.s001.xlsx]

## Sheet: Retained Predictors
Demographics (mixed)
age
sex_male
maritalstatus_divorced
maritalstatus_single
maritalstatus_unknown
maritalstatus_widow
smokingstatus_current_smoker
smokingstatus_every_day
smokingstatus_former
smokingstatus_never
smokingstatus_some_days
smokingstatus_unknown
region_europe
region_middle_east_not_uae_
region_north_america
region_northern_africa
region_western_central__southern_africa
region_western_central__southern_asia
not_abu_dhabi
Encounter Descriptors (mixed)
hospital_admission
time_since_last_encounter
time_since_first_encounter
patient_month_number_in_time_series
number_of_encs_during_month
encounter_Year
encounter_jan
encounter_feb
encounter_apr
encounter_may
encounter_june
encounter_july
encounter_aug
encounter_sept
encounter_oct
encounter_nov
encounter_dec
Vitals (numeric)
vitals_heightincentimeters
vitals_weightingrams
vitals_bodysurfacearea
vitals_systolicbloodpressure
vitals_diastolicbloodpressure
vitals_temperatureincelsius
vitals_pulserate
vitals_respirationrate
vitals_height_mis
vitals_weight_mis
vitals_bsa_mis
vitals_sbp_mis
vitals_dbp_mis
vitals_temp_mis
vitals_pulse_mis
vitals_respir_mis
Clinical Predictors (binary)
diagnosis_icd10_abdominal_distension_gaseous_
diagnosis_icd10_abnormal_coagulation_profile
diagnosis_icd10_abnormal_electrocardiogram_ecg_ekg_
diagnosis_icd10_abnormal_findings_on_diagnostic_imaging_of_heart_and_coronary_circulation
diagnosis_icd10_abnormal_findings_on_diagnostic_imaging_of_other_specified_body_structures
diagnosis_icd10_abnormal_levels_of_other_serum_enzymes
diagnosis_icd10_abnormal_result_of_other_cardiovascular_function_study
diagnosis_icd10_abnormal_results_of_liver_function_studies
diagnosis_icd10_abnormal_weight_loss
diagnosis_icd10_acidosis
diagnosis_icd10_acne_unspecified
diagnosis_icd10_acne_vulgaris
diagnosis_icd10_acquired_absence_of_other_genital_organ_s_
diagnosis_icd10_acquired_absence_of_other_organs
diagnosis_icd10_acquired_absence_of_other_specified_parts_of_digestive_tract
diagnosis_icd10_acquired_deformity_of_nose
diagnosis_icd10_actinic_keratosis
diagnosis_icd10_acute_and_chronic_respiratory_failure_with_hypoxia
diagnosis_icd10_acute_atopic_conjunctivitis_bilateral
diagnosis_icd10_acute_bronchitis_due_to_other_specified_organisms
diagnosis_icd10_acute_bronchitis_unspecified
diagnosis_icd10_acute_bronchospasm
diagnosis_icd10_acute_cystitis_with_hematuria
diagnosis_icd10_acute_cystitis_without_hematuria
diagnosis_icd10_acute_embolism_and_thrombosis_of_unspecified_deep_veins_of_unspecified_lower_extremity
diagnosis_icd10_acute_kidney_failure_unspecified
diagnosis_icd10_acute_on_chronic_systolic_congestive_heart_failure
diagnosis_icd10_acute_pancreatitis_without_necrosis_or_infection_unspecified
diagnosis_icd10_acute_pulmonary_edema
diagnosis_icd10_acute_recurrent_tonsillitis_unspecified
diagnosis_icd10_acute_respiratory_distress
diagnosis_icd10_acute_respiratory_failure_with_hypoxia
diagnosis_icd10_acute_systolic_congestive_heart_failure
diagnosis_icd10_acute_upper_respiratory_infection_unspecified
diagnosis_icd10_adjustment_insomnia
diagnosis_icd10_adolescent_idiopathic_scoliosis_thoracolumbar_region
diagnosis_icd10_adverse_effect_of_unspecified_drugs_medicaments_and_biological_substances_initial_encounter
diagnosis_icd10_age_related_nuclear_cataract_bilateral
diagnosis_icd10_age_related_nuclear_cataract_left_eye
diagnosis_icd10_age_related_nuclear_cataract_right_eye
diagnosis_icd10_age_related_nuclear_cataract_unspecified_eye
diagnosis_icd10_age_related_osteoporosis_without_current_pathological_fracture
diagnosis_icd10_age_related_physical_debility
diagnosis_icd10_allergic_rhinitis_unspecified
diagnosis_icd10_allergy_status_to_unspecified_drugs_medicaments_and_biological_substances
diagnosis_icd10_allergy_unspecified_sequela
diagnosis_icd10_altered_mental_status_unspecified
diagnosis_icd10_alzheimer_s_disease_unspecified
diagnosis_icd10_anemia_in_chronic_kidney_disease
diagnosis_icd10_anemia_in_other_chronic_diseases_classified_elsewhere
diagnosis_icd10_anemia_unspecified
diagnosis_icd10_anesthesia_of_skin
diagnosis_icd10_anisometropia
diagnosis_icd10_anorexia
diagnosis_icd10_anxiety_disorder_unspecified
diagnosis_icd10_apnea_not_elsewhere_classified
diagnosis_icd10_arteriovenous_fistula_acquired
diagnosis_icd10_asymptomatic_menopausal_state
diagnosis_icd10_asymptomatic_varicose_veins_of_bilateral_lower_extremities
diagnosis_icd10_asymptomatic_varicose_veins_of_unspecified_lower_extremity
diagnosis_icd10_atrial_septal_defect
diagnosis_icd10_awaiting_organ_transplant_status
diagnosis_icd10_bacteremia
diagnosis_icd10_bacterial_infection_unspecified
diagnosis_icd10_bed_confinement_status
diagnosis_icd10_benign_lipomatous_neoplasm_unspecified
diagnosis_icd10_benign_neoplasm_of_colon_unspecified
diagnosis_icd10_benign_neoplasm_of_right_breast
diagnosis_icd10_benign_paroxysmal_vertigo_unspecified_ear
diagnosis_icd10_benign_prostatic_hyperplasia_with_lower_urinary_tract_symptoms
diagnosis_icd10_benign_prostatic_hyperplasia_without_lower_urinary_tract_symptoms
diagnosis_icd10_bilateral_primary_osteoarthritis_of_knee
diagnosis_icd10_blindness_one_eye_unspecified_eye
diagnosis_icd10_body_mass_index_bmi_30_0_30_9_adult
diagnosis_icd10_body_mass_index_bmi_31_0_31_9_adult
diagnosis_icd10_body_mass_index_bmi_32_0_32_9_adult
diagnosis_icd10_body_mass_index_bmi_33_0_33_9_adult
diagnosis_icd10_body_mass_index_bmi_35_0_35_9_adult
diagnosis_icd10_body_mass_index_bmi_36_0_36_9_adult
diagnosis_icd10_body_mass_index_bmi_38_0_38_9_adult
diagnosis_icd10_body_mass_index_bmi_39_0_39_9_adult
diagnosis_icd10_body_mass_index_bmi_40_0_44_9_adult
diagnosis_icd10_bradycardia_unspecified
diagnosis_icd10_bronchiectasis_uncomplicated
diagnosis_icd10_bronchiectasis_with_acute_exacerbation
diagnosis_icd10_bronchitis_not_specified_as_acute_or_chronic
diagnosis_icd10_calculus_of_gallbladder_without_cholecystitis_without_obstruction
diagnosis_icd10_calculus_of_kidney
diagnosis_icd10_calculus_of_ureter
diagnosis_icd10_candidal_stomatitis
diagnosis_icd10_candidiasis_unspecified
diagnosis_icd10_cardiac_arrhythmia_unspecified
diagnosis_icd10_cardiac_murmur_unspecified
diagnosis_icd10_cardiomegaly
diagnosis_icd10_cardiomyopathy_unspecified
diagnosis_icd10_carpal_tunnel_syndrome_bilateral_upper_limbs
diagnosis_icd10_carpal_tunnel_syndrome_right_upper_limb
diagnosis_icd10_carpal_tunnel_syndrome_unspecified_upper_limb
diagnosis_icd10_cataract_extraction_status_left_eye
diagnosis_icd10_cataract_extraction_status_right_eye
diagnosis_icd10_cataract_extraction_status_unspecified_eye
diagnosis_icd10_cellulitis_of_left_lower_limb
diagnosis_icd10_cellulitis_of_right_lower_limb
diagnosis_icd10_cellulitis_unspecified
diagnosis_icd10_cerebral_aneurysm_nonruptured
diagnosis_icd10_cervical_disc_disorder_unspecified_unspecified_cervical_region
diagnosis_icd10_cervicalgia
diagnosis_icd10_change_in_bowel_habit
diagnosis_icd10_chest_pain_unspecified
diagnosis_icd10_chronic_atrial_fibrillation
diagnosis_icd10_chronic_combined_systolic_congestive_and_diastolic_congestive_heart_failure
diagnosis_icd10_chronic_diastolic_congestive_heart_failure
diagnosis_icd10_chronic_fatigue_unspecified
diagnosis_icd10_chronic_gingivitis_plaque_induced
diagnosis_icd10_chronic_idiopathic_constipation
diagnosis_icd10_chronic_kidney_disease_stage_2_mild_
diagnosis_icd10_chronic_kidney_disease_stage_3_moderate_
diagnosis_icd10_chronic_kidney_disease_stage_4_severe_
diagnosis_icd10_chronic_kidney_disease_stage_5
diagnosis_icd10_chronic_kidney_disease_unspecified
diagnosis_icd10_chronic_nephritic_syndrome_with_unspecified_morphologic_changes
diagnosis_icd10_chronic_obstructive_pulmonary_disease_unspecified
diagnosis_icd10_chronic_obstructive_pulmonary_disease_with_acute_exacerbation
diagnosis_icd10_chronic_pain_syndrome
diagnosis_icd10_chronic_periodontitis_generalized_unspecified_severity
diagnosis_icd10_chronic_respiratory_failure_with_hypoxia
diagnosis_icd10_chronic_rhinitis
diagnosis_icd10_chronic_sinusitis_unspecified
diagnosis_icd10_chronic_systolic_congestive_heart_failure
diagnosis_icd10_chronic_tension_type_headache_not_intractable
diagnosis_icd10_chronic_viral_hepatitis_b_without_delta_agent
diagnosis_icd10_combined_forms_of_age_related_cataract_bilateral
diagnosis_icd10_complete_loss_of_teeth_unspecified_cause_unspecified_class
diagnosis_icd10_congenital_malformation_of_heart_unspecified
diagnosis_icd10_conjunctival_hyperemia_unspecified_eye
diagnosis_icd10_constipation_unspecified
diagnosis_icd10_contact_with_and_suspected_exposure_to_covid_19
diagnosis_icd10_contact_with_and_suspected_exposure_to_other_viral_communicable_diseases
diagnosis_icd10_corneal_transplant_status
diagnosis_icd10_corns_and_callosities
diagnosis_icd10_coronavirus_disease_2019_covid_19_
diagnosis_icd10_cortical_age_related_cataract_bilateral
diagnosis_icd10_cough
diagnosis_icd10_counseling_unspecified
diagnosis_icd10_cracked_tooth
diagnosis_icd10_cramp_and_spasm
diagnosis_icd10_crohn_s_disease_of_small_intestine_without_complications
diagnosis_icd10_crohn_s_disease_unspecified_without_complications
diagnosis_icd10_cutaneous_abscess_unspecified
diagnosis_icd10_cyst_of_kidney_acquired
diagnosis_icd10_cystitis_unspecified_without_hematuria
diagnosis_icd10_deficiency_of_other_specified_b_group_vitamins
diagnosis_icd10_dehydration
diagnosis_icd10_dental_caries_unspecified
diagnosis_icd10_dental_restoration_status
diagnosis_icd10_dependence_on_renal_dialysis
diagnosis_icd10_dependence_on_respirator_ventilator_status
diagnosis_icd10_deposits_accretions_on_teeth
diagnosis_icd10_dermatitis_unspecified
diagnosis_icd10_deviated_nasal_septum
diagnosis_icd10_diabetes_mellitus_due_to_underlying_condition_with_hyperosmolarity_without_nonketotic_hyperglycemic_hyperosmolar_coma_nkhhc_
diagnosis_icd10_diabetes_mellitus_due_to_underlying_condition_with_proliferative_diabetic_retinopathy_with_macular_edema_unspecified_eye
diagnosis_icd10_diabetes_mellitus_due_to_underlying_condition_with_proliferative_diabetic_retinopathy_without_macular_edema_unspecified_eye
diagnosis_icd10_diabetes_mellitus_due_to_underlying_condition_without_complications
diagnosis_icd10_diaphragmatic_hernia_without_obstruction_or_gangrene
diagnosis_icd10_diarrhea_unspecified
diagnosis_icd10_dietary_calcium_deficiency
diagnosis_icd10_dietary_counseling_and_surveillance
diagnosis_icd10_difficulty_in_walking_not_elsewhere_classified
diagnosis_icd10_dilated_cardiomyopathy
diagnosis_icd10_diplopia
diagnosis_icd10_disease_of_intestine_unspecified
diagnosis_icd10_disease_of_spinal_cord_unspecified
diagnosis_icd10_disease_of_stomach_and_duodenum_unspecified
diagnosis_icd10_disorder_involving_the_immune_mechanism_unspecified
diagnosis_icd10_disorder_of_adrenal_gland_unspecified
diagnosis_icd10_disorder_of_arteries_and_arterioles_unspecified
diagnosis_icd10_disorder_of_brain_unspecified
diagnosis_icd10_disorder_of_kidney_and_ureter_unspecified
diagnosis_icd10_disorder_of_prostate_unspecified
diagnosis_icd10_disorder_of_the_skin_and_subcutaneous_tissue_unspecified
diagnosis_icd10_disorder_of_thyroid_unspecified
diagnosis_icd10_disorientation_unspecified
diagnosis_icd10_diverticulosis_of_large_intestine_without_perforation_or_abscess_without_bleeding
diagnosis_icd10_dizziness_and_giddiness
diagnosis_icd10_dorsalgia_unspecified
diagnosis_icd10_drug_induced_constipation
diagnosis_icd10_drusen_degenerative_of_macula_bilateral
diagnosis_icd10_dry_eye_syndrome_of_bilateral_lacrimal_glands
diagnosis_icd10_dry_eye_syndrome_of_unspecified_lacrimal_gland
diagnosis_icd10_dysmenorrhea_unspecified
diagnosis_icd10_dysphagia_oropharyngeal_phase
diagnosis_icd10_dysphagia_unspecified
diagnosis_icd10_dysphonia
diagnosis_icd10_dyspnea_unspecified
diagnosis_icd10_dysuria
diagnosis_icd10_edema_unspecified
diagnosis_icd10_elevated_blood_pressure_reading_without_diagnosis_of_hypertension
diagnosis_icd10_elevated_c_reactive_protein_crp_
diagnosis_icd10_elevated_prostate_specific_antigen_psa_
diagnosis_icd10_elevated_white_blood_cell_count_unspecified
diagnosis_icd10_emphysema_unspecified
diagnosis_icd10_encounter_for_adjustment_and_management_of_automatic_implantable_cardiac_defibrillator
diagnosis_icd10_encounter_for_adjustment_and_management_of_other_part_of_cardiac_pacemaker
diagnosis_icd10_encounter_for_change_or_removal_of_nonsurgical_wound_dressing
diagnosis_icd10_encounter_for_checking_and_testing_of_cardiac_pacemaker_pulse_generator_battery_
diagnosis_icd10_encounter_for_dental_examination_and_cleaning_without_abnormal_findings
diagnosis_icd10_encounter_for_examination_of_eyes_and_vision_without_abnormal_findings
diagnosis_icd10_encounter_for_examination_of_potential_donor_of_organ_and_tissue
diagnosis_icd10_encounter_for_fitting_and_adjustment_of_hearing_aid
diagnosis_icd10_encounter_for_follow_up_examination_after_completed_treatment_for_conditions_other_than_malignant_neoplasm
diagnosis_icd10_encounter_for_general_adult_medical_examination_without_abnormal_findings
diagnosis_icd10_encounter_for_immunization
diagnosis_icd10_encounter_for_issue_of_repeat_prescription
diagnosis_icd10_encounter_for_observation_for_other_suspected_diseases_and_conditions_ruled_out
diagnosis_icd10_encounter_for_other_general_examination
diagnosis_icd10_encounter_for_other_preprocedural_examination
diagnosis_icd10_encounter_for_other_specified_aftercare
diagnosis_icd10_encounter_for_other_specified_prophylactic_measures
diagnosis_icd10_encounter_for_other_specified_special_examinations
diagnosis_icd10_encounter_for_other_specified_surgical_aftercare
diagnosis_icd10_encounter_for_preprocedural_cardiovascular_examination
diagnosis_icd10_encounter_for_preprocedural_laboratory_examination
diagnosis_icd10_encounter_for_removal_of_sutures
diagnosis_icd10_encounter_for_screening_for_cardiovascular_disorders
diagnosis_icd10_encounter_for_screening_for_diabetes_mellitus
diagnosis_icd10_encounter_for_screening_for_eye_and_ear_disorders
diagnosis_icd10_encounter_for_screening_for_infections_with_a_predominantly_sexual_mode_of_transmission
diagnosis_icd10_encounter_for_screening_for_malignant_neoplasm_of_colon
diagnosis_icd10_encounter_for_screening_for_malignant_neoplasm_of_prostate
diagnosis_icd10_encounter_for_screening_for_malignant_neoplasm_of_respiratory_organs
diagnosis_icd10_encounter_for_screening_for_malignant_neoplasm_of_skin
diagnosis_icd10_encounter_for_screening_for_osteoporosis
diagnosis_icd10_encounter_for_screening_for_other_disorder
diagnosis_icd10_encounter_for_screening_for_other_viral_diseases
diagnosis_icd10_encounter_for_screening_for_respiratory_tuberculosis
diagnosis_icd10_encounter_for_screening_unspecified
diagnosis_icd10_encounter_for_supervision_of_normal_pregnancy_unspecified_unspecified_trimester
diagnosis_icd10_encounter_for_surgical_aftercare_following_surgery_on_the_sense_organs
diagnosis_icd10_encounter_for_therapeutic_drug_level_monitoring
diagnosis_icd10_end_stage_renal_disease
diagnosis_icd10_endocarditis_valve_unspecified
diagnosis_icd10_endocrine_disorder_unspecified
diagnosis_icd10_enterocolitis_due_to_clostridium_difficile_not_specified_as_recurrent
diagnosis_icd10_epigastric_pain
diagnosis_icd10_epilepsy_unspecified_not_intractable_without_status_epilepticus
diagnosis_icd10_epistaxis
diagnosis_icd10_erectile_dysfunction_due_to_arterial_insufficiency
diagnosis_icd10_erectile_dysfunction_due_to_diseases_classified_elsewhere
diagnosis_icd10_erythema_intertrigo
diagnosis_icd10_esophagitis_unspecified
diagnosis_icd10_essential_primary_hypertension
diagnosis_icd10_excessive_and_frequent_menstruation_with_regular_cycle
diagnosis_icd10_exercise_counseling
diagnosis_icd10_family_history_of_diabetes_mellitus
diagnosis_icd10_family_history_of_ischemic_heart_disease_and_other_diseases_of_the_circulatory_system
diagnosis_icd10_fatty_change_of_liver_not_elsewhere_classified
diagnosis_icd10_fever_unspecified
diagnosis_icd10_fibromyalgia
diagnosis_icd10_first_degree_hemorrhoids
diagnosis_icd10_flat_foot_pes_planus_acquired_right_foot
diagnosis_icd10_flatulence
diagnosis_icd10_fluid_overload_unspecified
diagnosis_icd10_follicular_disorder_unspecified
diagnosis_icd10_frequency_of_micturition
diagnosis_icd10_functional_dyspepsia
diagnosis_icd10_gangrene_not_elsewhere_classified
diagnosis_icd10_gastric_ulcer_unspecified_as_acute_or_chronic_without_hemorrhage_or_perforation
diagnosis_icd10_gastritis_unspecified_without_bleeding
diagnosis_icd10_gastro_esophageal_reflux_disease_with_esophagitis
diagnosis_icd10_gastro_esophageal_reflux_disease_without_esophagitis
diagnosis_icd10_gastrointestinal_hemorrhage_unspecified
diagnosis_icd10_gastroparesis
diagnosis_icd10_gastrostomy_status
diagnosis_icd10_generalized_abdominal_pain
diagnosis_icd10_generalized_anxiety_disorder
diagnosis_icd10_generalized_edema
diagnosis_icd10_generalized_hyperhidrosis
diagnosis_icd10_gestational_diabetes_mellitus_in_pregnancy_unspecified_control
diagnosis_icd10_glaucomatous_optic_atrophy_bilateral
diagnosis_icd10_gout_unspecified
diagnosis_icd10_headache
diagnosis_icd10_heart_disease_unspecified
diagnosis_icd10_heart_failure_unspecified
diagnosis_icd10_heartburn
diagnosis_icd10_hematuria_unspecified
diagnosis_icd10_hemoptysis
diagnosis_icd10_hemorrhage_of_anus_and_rectum
diagnosis_icd10_hirsutism
diagnosis_icd10_history_of_falling
diagnosis_icd10_hypercalcemia
diagnosis_icd10_hyperglycemia_unspecified
diagnosis_icd10_hyperkalemia
diagnosis_icd10_hyperlipidemia_unspecified
diagnosis_icd10_hypermetropia_bilateral
diagnosis_icd10_hypermetropia_unspecified_eye
diagnosis_icd10_hyperparathyroidism_unspecified
diagnosis_icd10_hypertension_secondary_to_other_renal_disorders
diagnosis_icd10_hypertensive_chronic_kidney_disease_with_stage_1_through_stage_4_chronic_kidney_disease_or_unspecified_chronic_kidney_disease
diagnosis_icd10_hypertensive_chronic_kidney_disease_with_stage_5_chronic_kidney_disease_or_end_stage_renal_disease
diagnosis_icd10_hypertensive_heart_disease_without_heart_failure
diagnosis_icd10_hypertensive_retinopathy_bilateral
diagnosis_icd10_hypertrophy_of_nasal_turbinates
diagnosis_icd10_hyperuricemia_without_signs_of_inflammatory_arthritis_and_tophaceous_disease
diagnosis_icd10_hypo_osmolality_and_hyponatremia
diagnosis_icd10_hypocalcemia
diagnosis_icd10_hypoglycemia_unspecified
diagnosis_icd10_hypokalemia
diagnosis_icd10_hypomagnesemia
diagnosis_icd10_hypotension_unspecified
diagnosis_icd10_hypothyroidism_unspecified
diagnosis_icd10_hypoxemia
diagnosis_icd10_idiopathic_gout_unspecified_site
diagnosis_icd10_idiopathic_pulmonary_fibrosis
diagnosis_icd10_idiopathic_urticaria
diagnosis_icd10_impacted_cerumen_bilateral
diagnosis_icd10_impacted_cerumen_left_ear
diagnosis_icd10_impacted_cerumen_unspecified_ear
diagnosis_icd10_impaired_glucose_tolerance_oral_
diagnosis_icd10_inadequate_sleep_hygiene
diagnosis_icd10_infection_following_a_procedure_initial_encounter
diagnosis_icd10_influenza_due_to_other_identified_influenza_virus_with_other_respiratory_manifestations
diagnosis_icd10_influenza_due_to_unidentified_influenza_virus_with_other_respiratory_manifestations
diagnosis_icd10_insomnia_unspecified
diagnosis_icd10_interstitial_pulmonary_disease_unspecified
diagnosis_icd10_iron_deficiency
diagnosis_icd10_iron_deficiency_anemia_secondary_to_blood_loss_chronic_
diagnosis_icd10_iron_deficiency_anemia_unspecified
diagnosis_icd10_irregular_menstruation_unspecified
diagnosis_icd10_irritable_bowel_syndrome_without_diarrhea
diagnosis_icd10_keratoconus_unspecified_bilateral
diagnosis_icd10_kidney_donor
diagnosis_icd10_kidney_transplant_status
diagnosis_icd10_left_bundle_branch_block_unspecified
diagnosis_icd10_left_lower_quadrant_pain
diagnosis_icd10_left_upper_quadrant_pain
diagnosis_icd10_left_ventricular_failure_unspecified
diagnosis_icd10_lichen_simplex_chronicus
diagnosis_icd10_liver_disease_unspecified
diagnosis_icd10_lobar_pneumonia_unspecified_organism
diagnosis_icd10_local_infection_of_the_skin_and_subcutaneous_tissue_unspecified
diagnosis_icd10_localized_edema
diagnosis_icd10_localized_enlarged_lymph_nodes
diagnosis_icd10_localized_swelling_mass_and_lump_neck
diagnosis_icd10_long_term_current_use_of_anticoagulants
diagnosis_icd10_long_term_current_use_of_antithrombotics_antiplatelets
diagnosis_icd10_long_term_current_use_of_aspirin
diagnosis_icd10_long_term_current_use_of_insulin
diagnosis_icd10_long_term_current_use_of_systemic_steroids
diagnosis_icd10_low_back_pain
diagnosis_icd10_lower_abdominal_pain_unspecified
diagnosis_icd10_lumbago_with_sciatica_left_side
diagnosis_icd10_lumbago_with_sciatica_right_side
diagnosis_icd10_lumbago_with_sciatica_unspecified_side
diagnosis_icd10_lymphedema_not_elsewhere_classified
diagnosis_icd10_major_depressive_disorder_single_episode_moderate
diagnosis_icd10_major_depressive_disorder_single_episode_unspecified
diagnosis_icd10_male_erectile_dysfunction_unspecified
diagnosis_icd10_malignant_neoplasm_of_bladder_unspecified
diagnosis_icd10_malignant_neoplasm_of_prostate
diagnosis_icd10_malignant_neoplasm_of_thyroid_gland
diagnosis_icd10_malignant_neoplasm_of_unspecified_site_of_unspecified_female_breast
diagnosis_icd10_malignant_primary_neoplasm_unspecified
diagnosis_icd10_mastodynia
diagnosis_icd10_melena
diagnosis_icd10_menopausal_and_female_climacteric_states
diagnosis_icd10_metabolic_syndrome
diagnosis_icd10_mild_intermittent_asthma_uncomplicated
diagnosis_icd10_mild_intermittent_asthma_with_acute_exacerbation
diagnosis_icd10_mild_persistent_asthma_uncomplicated
diagnosis_icd10_mild_persistent_asthma_with_acute_exacerbation
diagnosis_icd10_mixed_hyperlipidemia
diagnosis_icd10_mixed_irritable_bowel_syndrome
diagnosis_icd10_moderate_persistent_asthma_uncomplicated
diagnosis_icd10_moderate_persistent_asthma_with_acute_exacerbation
diagnosis_icd10_morbid_severe_obesity_due_to_excess_calories
diagnosis_icd10_multiple_sclerosis
diagnosis_icd10_muscle_spasm_of_back
diagnosis_icd10_myalgia
diagnosis_icd10_nasal_congestion
diagnosis_icd10_nausea
diagnosis_icd10_nausea_with_vomiting_unspecified
diagnosis_icd10_neoplasm_of_uncertain_behavior_unspecified
diagnosis_icd10_nervousness
diagnosis_icd10_neuralgia_and_neuritis_unspecified
diagnosis_icd10_neutropenia_unspecified
diagnosis_icd10_nicotine_dependence_cigarettes_uncomplicated
diagnosis_icd10_nicotine_dependence_unspecified_uncomplicated
diagnosis_icd10_nocturia
diagnosis_icd10_nonexudative_age_related_macular_degeneration_bilateral_stage_unspecified
diagnosis_icd10_nonrheumatic_aortic_valve_insufficiency
diagnosis_icd10_nonrheumatic_aortic_valve_stenosis
diagnosis_icd10_nonrheumatic_mitral_valve_insufficiency
diagnosis_icd10_nonrheumatic_mitral_valve_prolapse
diagnosis_icd10_nonscarring_hair_loss_unspecified
diagnosis_icd10_nonspecific_elevation_of_levels_of_transaminase_and_lactic_acid_dehydrogenase_ldh_
diagnosis_icd10_nonspecific_reaction_to_cell_mediated_immunity_measurement_of_gamma_interferon_antigen_response_without_active_tuberculosis
diagnosis_icd10_nonspecific_reaction_to_tuberculin_skin_test_without_active_tuberculosis
diagnosis_icd10_nontoxic_goiter_unspecified
diagnosis_icd10_nontoxic_multinodular_goiter
diagnosis_icd10_nontoxic_single_thyroid_nodule
diagnosis_icd10_nontraumatic_intracerebral_hemorrhage_unspecified
diagnosis_icd10_nontraumatic_subarachnoid_hemorrhage_unspecified
diagnosis_icd10_obesity_unspecified
diagnosis_icd10_obstructive_and_reflux_uropathy_unspecified
diagnosis_icd10_obstructive_sleep_apnea_adult_pediatric_
diagnosis_icd10_occipital_neuralgia
diagnosis_icd10_occlusion_and_stenosis_of_unspecified_carotid_artery
diagnosis_icd10_ocular_hypertension_bilateral
diagnosis_icd10_ocular_hypertension_left_eye
diagnosis_icd10_ocular_hypertension_right_eye
diagnosis_icd10_ocular_hypertension_unspecified_eye
diagnosis_icd10_ocular_pain_bilateral
diagnosis_icd10_ocular_pain_left_eye
diagnosis_icd10_ocular_pain_right_eye
diagnosis_icd10_orthostatic_hypotension
diagnosis_icd10_osteomyelitis_unspecified
diagnosis_icd10_otalgia_left_ear
diagnosis_icd10_otalgia_right_ear
diagnosis_icd10_other_abnormal_glucose
diagnosis_icd10_other_abnormalities_of_gait_and_mobility
diagnosis_icd10_other_abnormality_of_red_blood_cells
diagnosis_icd10_other_acute_postprocedural_pain
diagnosis_icd10_other_allergic_rhinitis
diagnosis_icd10_other_allergy_status_other_than_to_drugs_and_biological_substances
diagnosis_icd10_other_amnesia
diagnosis_icd10_other_ascites
diagnosis_icd10_other_atrophic_disorders_of_skin
diagnosis_icd10_other_bacterial_infections_of_unspecified_site
diagnosis_icd10_other_cardiomyopathies
diagnosis_icd10_other_cervical_disc_degeneration_unspecified_cervical_region
diagnosis_icd10_other_cervical_disc_displacement_unspecified_cervical_region
diagnosis_icd10_other_chest_pain
diagnosis_icd10_other_chronic_pain
diagnosis_icd10_other_constipation
diagnosis_icd10_other_dietary_vitamin_b12_deficiency_anemia
diagnosis_icd10_other_diseases_of_stomach_and_duodenum
diagnosis_icd10_other_disorder_of_circulatory_system
diagnosis_icd10_other_disorders_of_phosphorus_metabolism
diagnosis_icd10_other_disturbances_of_skin_sensation
diagnosis_icd10_other_fatigue
diagnosis_icd10_other_fecal_abnormalities
diagnosis_icd10_other_forms_of_dyspnea
diagnosis_icd10_other_forms_of_stomatitis
diagnosis_icd10_other_gastritis_without_bleeding
diagnosis_icd10_other_general_symptoms_and_signs
diagnosis_icd10_other_hemorrhoids
diagnosis_icd10_other_hyperlipidemia
diagnosis_icd10_other_hypertrophic_disorders_of_the_skin
diagnosis_icd10_other_injury_of_unspecified_body_region_initial_encounter
diagnosis_icd10_other_insomnia
diagnosis_icd10_other_intervertebral_disc_degeneration_lumbar_region
diagnosis_icd10_other_intervertebral_disc_displacement_lumbar_region
diagnosis_icd10_other_iron_deficiency_anemias
diagnosis_icd10_other_irritable_bowel_syndrome
diagnosis_icd10_other_lesions_of_oral_mucosa
diagnosis_icd10_other_long_term_current_drug_therapy
diagnosis_icd10_other_malaise
diagnosis_icd10_other_male_erectile_dysfunction
diagnosis_icd10_other_microscopic_hematuria
diagnosis_icd10_other_muscle_spasm
diagnosis_icd10_other_nonspecific_abnormal_finding_of_lung_field
diagnosis_icd10_other_obesity_due_to_excess_calories
diagnosis_icd10_other_obstructive_and_reflux_uropathy
diagnosis_icd10_other_peripheral_vertigo_unspecified_ear
diagnosis_icd10_other_postherpetic_nervous_system_involvement
diagnosis_icd10_other_primary_thrombophilia
diagnosis_icd10_other_pulmonary_embolism_without_acute_cor_pulmonale
diagnosis_icd10_other_reduced_mobility
diagnosis_icd10_other_seasonal_allergic_rhinitis
diagnosis_icd10_other_seborrheic_keratosis
diagnosis_icd10_other_secondary_cataract_left_eye
diagnosis_icd10_other_secondary_hypertension
diagnosis_icd10_other_skin_changes
diagnosis_icd10_other_somatoform_disorders
diagnosis_icd10_other_specified_abnormal_findings_of_blood_chemistry
diagnosis_icd10_other_specified_abnormal_immunological_findings_in_serum
diagnosis_icd10_other_specified_anemias
diagnosis_icd10_other_specified_anxiety_disorders
diagnosis_icd10_other_specified_bacterial_intestinal_infections
diagnosis_icd10_other_specified_cataract
diagnosis_icd10_other_specified_counseling
diagnosis_icd10_other_specified_dermatitis
diagnosis_icd10_other_specified_diabetes_mellitus_without_complications
diagnosis_icd10_other_specified_diseases_of_liver
diagnosis_icd10_other_specified_disorders_of_bone_density_and_structure_unspecified_site
diagnosis_icd10_other_specified_disorders_of_eyelid
diagnosis_icd10_other_specified_disorders_of_kidney_and_ureter
diagnosis_icd10_other_specified_disorders_of_teeth_and_supporting_structures
diagnosis_icd10_other_specified_disorders_of_the_skin_and_subcutaneous_tissue
diagnosis_icd10_other_specified_health_status
diagnosis_icd10_other_specified_hypothyroidism
diagnosis_icd10_other_specified_personal_risk_factors_not_elsewhere_classified
diagnosis_icd10_other_specified_postprocedural_states
diagnosis_icd10_other_specified_soft_tissue_disorders
diagnosis_icd10_other_specified_symptoms_and_signs_involving_the_circulatory_and_respiratory_systems
diagnosis_icd10_other_specified_symptoms_and_signs_involving_the_digestive_system_and_abdomen
diagnosis_icd10_other_symptoms_and_signs_involving_the_musculoskeletal_system
diagnosis_icd10_other_symptoms_and_signs_involving_the_nervous_system
diagnosis_icd10_other_visual_disturbances
diagnosis_icd10_other_vitreous_opacities_bilateral
diagnosis_icd10_outlet_dysfunction_constipation
diagnosis_icd10_overactive_bladder
diagnosis_icd10_overweight
diagnosis_icd10_pain_in_left_arm
diagnosis_icd10_pain_in_left_foot
diagnosis_icd10_pain_in_left_hip
diagnosis_icd10_pain_in_left_knee
diagnosis_icd10_pain_in_left_leg
diagnosis_icd10_pain_in_left_shoulder
diagnosis_icd10_pain_in_leg_unspecified
diagnosis_icd10_pain_in_right_arm
diagnosis_icd10_pain_in_right_foot
diagnosis_icd10_pain_in_right_hand
diagnosis_icd10_pain_in_right_hip
diagnosis_icd10_pain_in_right_knee
diagnosis_icd10_pain_in_right_leg
diagnosis_icd10_pain_in_right_shoulder
diagnosis_icd10_pain_in_thoracic_spine
diagnosis_icd10_pain_in_throat
diagnosis_icd10_pain_in_unspecified_joint
diagnosis_icd10_pain_in_unspecified_knee
diagnosis_icd10_pain_in_unspecified_limb
diagnosis_icd10_pain_in_unspecified_shoulder
diagnosis_icd10_pain_unspecified
diagnosis_icd10_pallor
diagnosis_icd10_palpitations
diagnosis_icd10_paresthesia_of_skin
diagnosis_icd10_parkinson_s_disease
diagnosis_icd10_paroxysmal_atrial_fibrillation
diagnosis_icd10_partial_loss_of_teeth_unspecified_cause_unspecified_class
diagnosis_icd10_patient_s_noncompliance_with_other_medical_treatment_and_regimen
diagnosis_icd10_peptic_ulcer_site_unspecified_unspecified_as_acute_or_chronic_without_hemorrhage_or_perforation
diagnosis_icd10_periapical_abscess_without_sinus
diagnosis_icd10_periodontal_disease_unspecified
diagnosis_icd10_peripheral_vascular_disease_unspecified
diagnosis_icd10_periumbilical_pain
diagnosis_icd10_persistent_atrial_fibrillation
diagnosis_icd10_person_consulting_for_explanation_of_examination_or_test_findings
diagnosis_icd10_personal_history_of_colonic_polyps
diagnosis_icd10_personal_history_of_diseases_of_the_blood_and_blood_forming_organs_and_certain_disorders_involving_the_immune_mechanism
diagnosis_icd10_personal_history_of_diseases_of_the_skin_and_subcutaneous_tissue
diagnosis_icd10_personal_history_of_gestational_diabetes
diagnosis_icd10_personal_history_of_nicotine_dependence
diagnosis_icd10_personal_history_of_other_complications_of_pregnancy_childbirth_and_the_puerperium
diagnosis_icd10_personal_history_of_other_diseases_of_the_circulatory_system
diagnosis_icd10_personal_history_of_other_diseases_of_the_digestive_system
diagnosis_icd10_personal_history_of_other_diseases_of_the_musculoskeletal_system_and_connective_tissue
diagnosis_icd10_personal_history_of_other_diseases_of_the_nervous_system_and_sense_organs
diagnosis_icd10_personal_history_of_other_diseases_of_the_respiratory_system
diagnosis_icd10_personal_history_of_other_diseases_of_urinary_system
diagnosis_icd10_personal_history_of_other_endocrine_nutritional_and_metabolic_disease
diagnosis_icd10_personal_history_of_other_infectious_and_parasitic_diseases
diagnosis_icd10_personal_history_of_other_medical_treatment
diagnosis_icd10_personal_history_of_other_specified_conditions
diagnosis_icd10_personal_history_of_other_venous_thrombosis_and_embolism
diagnosis_icd10_personal_history_of_transient_ischemic_attack_tia_and_cerebral_infarction_without_residual_deficits
diagnosis_icd10_personal_history_of_urinary_calculi
diagnosis_icd10_pilonidal_cyst_with_abscess
diagnosis_icd10_pilonidal_cyst_without_abscess
diagnosis_icd10_pilonidal_sinus_without_abscess
diagnosis_icd10_plantar_fascial_fibromatosis
diagnosis_icd10_pleural_effusion_not_elsewhere_classified
diagnosis_icd10_pleurodynia
diagnosis_icd10_pneumonia_unspecified_organism
diagnosis_icd10_pneumonitis_due_to_inhalation_of_food_and_vomit
diagnosis_icd10_polycystic_ovarian_syndrome
diagnosis_icd10_polyneuropathy_unspecified
diagnosis_icd10_polyp_of_colon
diagnosis_icd10_portal_hypertension
diagnosis_icd10_postlaminectomy_syndrome_not_elsewhere_classified
diagnosis_icd10_postnasal_drip
diagnosis_icd10_postprocedural_hypothyroidism
diagnosis_icd10_precordial_pain
diagnosis_icd10_prediabetes
diagnosis_icd10_preglaucoma_unspecified_bilateral
diagnosis_icd10_presbycusis_bilateral
diagnosis_icd10_presbyopia
diagnosis_icd10_presence_of_aortocoronary_bypass_graft
diagnosis_icd10_presence_of_automatic_implantable_cardiac_defibrillator
diagnosis_icd10_presence_of_cardiac_pacemaker
diagnosis_icd10_presence_of_coronary_angioplasty_implant_and_graft
diagnosis_icd10_presence_of_intraocular_lens
diagnosis_icd10_presence_of_prosthetic_heart_valve
diagnosis_icd10_presence_of_spectacles_and_contact_lenses
diagnosis_icd10_primary_generalized_osteo_arthritis
diagnosis_icd10_primary_insomnia
diagnosis_icd10_proteinuria_unspecified
diagnosis_icd10_pruritus_unspecified
diagnosis_icd10_psoriasis_unspecified
diagnosis_icd10_puckering_of_macula_left_eye
diagnosis_icd10_puckering_of_macula_right_eye
diagnosis_icd10_pulmonary_fibrosis_unspecified
diagnosis_icd10_pulmonary_hypertension_unspecified
diagnosis_icd10_pure_hypercholesterolemia_unspecified
diagnosis_icd10_pure_hyperglyceridemia
diagnosis_icd10_radiculopathy_cervical_region
diagnosis_icd10_radiculopathy_lumbar_region
diagnosis_icd10_radiculopathy_lumbosacral_region
diagnosis_icd10_radiculopathy_site_unspecified
diagnosis_icd10_rash_and_other_nonspecific_skin_eruption
diagnosis_icd10_reaction_to_severe_stress_unspecified
diagnosis_icd10_renovascular_hypertension
diagnosis_icd10_respiratory_failure_unspecified_unspecified_whether_with_hypoxia_or_hypercapnia
diagnosis_icd10_restless_legs_syndrome
diagnosis_icd10_retention_of_urine_unspecified
diagnosis_icd10_retinal_edema
diagnosis_icd10_rheumatic_mitral_stenosis
diagnosis_icd10_rheumatic_mitral_valve_disease_unspecified
diagnosis_icd10_rheumatoid_arthritis_unspecified
diagnosis_icd10_right_upper_quadrant_pain
diagnosis_icd10_rosacea_unspecified
diagnosis_icd10_sacrococcygeal_disorders_not_elsewhere_classified
diagnosis_icd10_sciatica_right_side
diagnosis_icd10_sciatica_unspecified_side
diagnosis_icd10_scoliosis_unspecified
diagnosis_icd10_scrotal_varices
diagnosis_icd10_seborrheic_dermatitis_unspecified
diagnosis_icd10_secondary_hyperparathyroidism_of_renal_origin
diagnosis_icd10_secondary_hypertension_unspecified
diagnosis_icd10_secondary_polycythemia
diagnosis_icd10_secondary_pulmonary_arterial_hypertension
diagnosis_icd10_sensorineural_hearing_loss_bilateral
diagnosis_icd10_sepsis_unspecified_organism
diagnosis_icd10_sequelae_of_trachoma
diagnosis_icd10_severe_persistent_asthma_uncomplicated
diagnosis_icd10_shortness_of_breath
diagnosis_icd10_sicca_syndrome_unspecified
diagnosis_icd10_simple_chronic_bronchitis
diagnosis_icd10_sleep_apnea_unspecified
diagnosis_icd10_sleep_disorder_unspecified
diagnosis_icd10_slow_transit_constipation
diagnosis_icd10_snoring
diagnosis_icd10_solitary_pulmonary_nodule
diagnosis_icd10_somnolence
diagnosis_icd10_spinal_stenosis_cervical_region
diagnosis_icd10_spinal_stenosis_lumbar_region_with_neurogenic_claudication
diagnosis_icd10_spinal_stenosis_lumbar_region_without_neurogenic_claudication
diagnosis_icd10_spondylosis_without_myelopathy_or_radiculopathy_cervical_region
diagnosis_icd10_spondylosis_without_myelopathy_or_radiculopathy_lumbar_region
diagnosis_icd10_streptococcal_pharyngitis
diagnosis_icd10_stress_incontinence_female_male_
diagnosis_icd10_superficial_mycosis_unspecified
diagnosis_icd10_supraventricular_tachycardia
diagnosis_icd10_syncope_and_collapse
diagnosis_icd10_systemic_inflammatory_response_syndrome_sirs_of_non_infectious_origin_without_acute_organ_dysfunction
diagnosis_icd10_systemic_lupus_erythematosus_unspecified
diagnosis_icd10_tachycardia_unspecified
diagnosis_icd10_testicular_hypofunction
diagnosis_icd10_thrombocytopenia_unspecified
diagnosis_icd10_thyrotoxicosis_unspecified_without_thyrotoxic_crisis_or_storm
diagnosis_icd10_tinea_pedis
diagnosis_icd10_tinea_unguium
diagnosis_icd10_tinnitus_bilateral
diagnosis_icd10_tinnitus_left_ear
diagnosis_icd10_tinnitus_right_ear
diagnosis_icd10_tinnitus_unspecified_ear
diagnosis_icd10_tobacco_use
diagnosis_icd10_tracheostomy_status
diagnosis_icd10_tremor_unspecified
diagnosis_icd10_tubulo_interstitial_nephritis_not_specified_as_acute_or_chronic
diagnosis_icd10_type_1_diabetes_mellitus_without_complications
diagnosis_icd10_type_2_diabetes_mellitus_with_diabetic_chronic_kidney_disease
diagnosis_icd10_type_2_diabetes_mellitus_with_diabetic_nephropathy
diagnosis_icd10_type_2_diabetes_mellitus_with_diabetic_neuropathy_unspecified
diagnosis_icd10_type_2_diabetes_mellitus_with_diabetic_polyneuropathy
diagnosis_icd10_type_2_diabetes_mellitus_with_foot_ulcer
diagnosis_icd10_type_2_diabetes_mellitus_with_hyperglycemia
diagnosis_icd10_type_2_diabetes_mellitus_with_hyperosmolarity_without_nonketotic_hyperglycemic_hyperosmolar_coma_nkhhc_
diagnosis_icd10_type_2_diabetes_mellitus_with_mild_nonproliferative_diabetic_retinopathy_with_macular_edema_unspecified_eye
diagnosis_icd10_type_2_diabetes_mellitus_with_mild_nonproliferative_diabetic_retinopathy_without_macular_edema_bilateral
diagnosis_icd10_type_2_diabetes_mellitus_with_mild_nonproliferative_diabetic_retinopathy_without_macular_edema_unspecified_eye
diagnosis_icd10_type_2_diabetes_mellitus_with_moderate_nonproliferative_diabetic_retinopathy_with_macular_edema_unspecified_eye
diagnosis_icd10_type_2_diabetes_mellitus_with_moderate_nonproliferative_diabetic_retinopathy_without_macular_edema_bilateral
diagnosis_icd10_type_2_diabetes_mellitus_with_other_circulatory_complications
diagnosis_icd10_type_2_diabetes_mellitus_with_other_diabetic_kidney_complication
diagnosis_icd10_type_2_diabetes_mellitus_with_other_diabetic_ophthalmic_complication
diagnosis_icd10_type_2_diabetes_mellitus_with_other_skin_complications
diagnosis_icd10_type_2_diabetes_mellitus_with_other_specified_complication
diagnosis_icd10_type_2_diabetes_mellitus_with_proliferative_diabetic_retinopathy_with_macular_edema_unspecified_eye
diagnosis_icd10_type_2_diabetes_mellitus_with_proliferative_diabetic_retinopathy_without_macular_edema
diagnosis_icd10_type_2_diabetes_mellitus_with_proliferative_diabetic_retinopathy_without_macular_edema_bilateral
diagnosis_icd10_type_2_diabetes_mellitus_with_proliferative_diabetic_retinopathy_without_macular_edema_unspecified_eye
diagnosis_icd10_type_2_diabetes_mellitus_with_unspecified_complications
diagnosis_icd10_type_2_diabetes_mellitus_with_unspecified_diabetic_retinopathy_with_macular_edema
diagnosis_icd10_type_2_diabetes_mellitus_with_unspecified_diabetic_retinopathy_without_macular_edema
diagnosis_icd10_type_2_diabetes_mellitus_without_complications
diagnosis_icd10_umbilical_hernia_without_obstruction_or_gangrene
diagnosis_icd10_underweight
diagnosis_icd10_unequal_limb_length_acquired_unspecified_site
diagnosis_icd10_unilateral_inguinal_hernia_without_obstruction_or_gangrene_not_specified_as_recurrent
diagnosis_icd10_unilateral_primary_osteoarthritis_left_knee
diagnosis_icd10_unilateral_primary_osteoarthritis_unspecified_knee
diagnosis_icd10_unqualified_visual_loss_both_eyes
diagnosis_icd10_unspecified_abdominal_pain
diagnosis_icd10_unspecified_abnormal_finding_in_specimens_from_other_organs_systems_and_tissues
diagnosis_icd10_unspecified_abnormal_findings_in_urine
diagnosis_icd10_unspecified_abnormalities_of_gait_and_mobility
diagnosis_icd10_unspecified_acute_lower_respiratory_infection
diagnosis_icd10_unspecified_adrenocortical_insufficiency
diagnosis_icd10_unspecified_amblyopia_left_eye
diagnosis_icd10_unspecified_asthma_uncomplicated
diagnosis_icd10_unspecified_asthma_with_acute_exacerbation
diagnosis_icd10_unspecified_astigmatism_bilateral
diagnosis_icd10_unspecified_atherosclerosis
diagnosis_icd10_unspecified_atrial_fibrillation
diagnosis_icd10_unspecified_atrial_flutter
diagnosis_icd10_unspecified_background_retinopathy
diagnosis_icd10_unspecified_blepharitis_left_eye_unspecified_eyelid
diagnosis_icd10_unspecified_blepharitis_right_eye_unspecified_eyelid
diagnosis_icd10_unspecified_blepharitis_right_upper_eyelid
diagnosis_icd10_unspecified_blepharitis_unspecified_eye_unspecified_eyelid
diagnosis_icd10_unspecified_cataract
diagnosis_icd10_unspecified_chronic_bronchitis
diagnosis_icd10_unspecified_cirrhosis_of_liver
diagnosis_icd10_unspecified_coma
diagnosis_icd10_unspecified_conjunctivitis
diagnosis_icd10_unspecified_contact_dermatitis_unspecified_cause
diagnosis_icd10_unspecified_convulsions
diagnosis_icd10_unspecified_corneal_edema
diagnosis_icd10_unspecified_corneal_scar_and_opacity
diagnosis_icd10_unspecified_dementia_with_behavioral_disturbance
diagnosis_icd10_unspecified_dementia_without_behavioral_disturbance
diagnosis_icd10_unspecified_diastolic_congestive_heart_failure
diagnosis_icd10_unspecified_disorder_of_refraction
diagnosis_icd10_unspecified_disturbances_of_skin_sensation
diagnosis_icd10_unspecified_epiphora_bilateral
diagnosis_icd10_unspecified_fall_initial_encounter
diagnosis_icd10_unspecified_glaucoma
diagnosis_icd10_unspecified_hearing_loss_bilateral
diagnosis_icd10_unspecified_hearing_loss_left_ear
diagnosis_icd10_unspecified_hearing_loss_right_ear
diagnosis_icd10_unspecified_hearing_loss_unspecified_ear
diagnosis_icd10_unspecified_hemorrhoids
diagnosis_icd10_unspecified_hereditary_retinal_dystrophy
diagnosis_icd10_unspecified_hydronephrosis
diagnosis_icd10_unspecified_injury_of_head_initial_encounter
diagnosis_icd10_unspecified_iridocyclitis
diagnosis_icd10_unspecified_kidney_failure
diagnosis_icd10_unspecified_macular_degeneration
diagnosis_icd10_unspecified_mycosis
diagnosis_icd10_unspecified_open_angle_glaucoma_stage_unspecified
diagnosis_icd10_unspecified_optic_neuritis
diagnosis_icd10_unspecified_osteoarthritis_unspecified_site
diagnosis_icd10_unspecified_ovarian_cyst_unspecified_side
diagnosis_icd10_unspecified_protein_calorie_malnutrition
diagnosis_icd10_unspecified_ptosis_of_bilateral_eyelids
diagnosis_icd10_unspecified_renal_colic
diagnosis_icd10_unspecified_sensorineural_hearing_loss
diagnosis_icd10_unspecified_sexually_transmitted_disease
diagnosis_icd10_unspecified_symptoms_and_signs_involving_the_genitourinary_system
diagnosis_icd10_unspecified_systolic_congestive_heart_failure
diagnosis_icd10_unspecified_thoracic_thoracolumbar_and_lumbosacral_intervertebral_disc_disorder
diagnosis_icd10_unspecified_urinary_incontinence
diagnosis_icd10_unspecified_viral_hepatitis_b_without_hepatic_coma
diagnosis_icd10_unspecified_visual_disturbance
diagnosis_icd10_unspecified_visual_loss
diagnosis_icd10_upper_abdominal_pain_unspecified
diagnosis_icd10_urge_incontinence
diagnosis_icd10_urgency_of_urination
diagnosis_icd10_urinary_tract_infection_site_not_specified
diagnosis_icd10_varicose_veins_of_bilateral_lower_extremities_with_other_complications
diagnosis_icd10_venous_insufficiency_chronic_peripheral_
diagnosis_icd10_ventral_hernia_without_obstruction_or_gangrene
diagnosis_icd10_ventricular_premature_depolarization
diagnosis_icd10_ventricular_tachycardia
diagnosis_icd10_vitamin_b_deficiency_unspecified
diagnosis_icd10_vitamin_d_deficiency_unspecified
diagnosis_icd10_vitamin_deficiency_unspecified
diagnosis_icd10_vitreous_degeneration_bilateral
diagnosis_icd10_vitreous_degeneration_left_eye
diagnosis_icd10_vitreous_degeneration_right_eye
diagnosis_icd10_vitreous_degeneration_unspecified_eye
diagnosis_icd10_vitreous_hemorrhage_left_eye
diagnosis_icd10_vitreous_hemorrhage_right_eye
diagnosis_icd10_vomiting_unspecified
diagnosis_icd10_weakness
diagnosis_icd10_wheezing
diagnosis_icd10_xerosis_cutis
diagnosis_icd10_zoster_without_complications
diagnosis_icd10_zzz_missing_ccsr_elevated_blood_pressure
diagnosis_icd10_zzz_missing_ccsr_elevated_bp
diagnosis_icd10_zzz_missing_ccsr_gas
chiefcomplaintname_30_day_post_surgical_follow_up
chiefcomplaintname_abdominal_cramping
chiefcomplaintname_abdominal_pain
chiefcomplaintname_abnormal_lab
chiefcomplaintname_abscess
chiefcomplaintname_acne
chiefcomplaintname_advice_only
chiefcomplaintname_allergic_reaction
chiefcomplaintname_allergic_rhinitis
chiefcomplaintname_allergic_rhinitis_
chiefcomplaintname_allergy_testing
chiefcomplaintname_alopecia
chiefcomplaintname_altered_mental_status
chiefcomplaintname_anal_fissure
chiefcomplaintname_anemia
chiefcomplaintname_ankle_injury
chiefcomplaintname_ankle_pain
chiefcomplaintname_annual_exam
chiefcomplaintname_anorexia
chiefcomplaintname_anxiety
chiefcomplaintname_appointment
chiefcomplaintname_arm_pain
chiefcomplaintname_asthma
chiefcomplaintname_atrial_fibrillation
chiefcomplaintname_b12_injection
chiefcomplaintname_back_pain
chiefcomplaintname_bariatric_mdt
chiefcomplaintname_benign_prostatic_hypertrophy
chiefcomplaintname_bleeding_gums
chiefcomplaintname_bloated
chiefcomplaintname_blurred_vision
chiefcomplaintname_breast_cancer
chiefcomplaintname_breast_mass
chiefcomplaintname_breast_pain
chiefcomplaintname_breast_problem
chiefcomplaintname_breathing_difficulty
chiefcomplaintname_burn
chiefcomplaintname_burning_eyes
chiefcomplaintname_cataract
chiefcomplaintname_celiac_disease
chiefcomplaintname_cerumen_impaction
chiefcomplaintname_chalazion
chiefcomplaintname_chest_pain
chiefcomplaintname_chills
chiefcomplaintname_cholelithiasis
chiefcomplaintname_chronic_kidney_disease
chiefcomplaintname_colon_cancer_screening
chiefcomplaintname_confirmation
chiefcomplaintname_conjunctivitis
chiefcomplaintname_constipation
chiefcomplaintname_corona_virus_screening
chiefcomplaintname_cough
chiefcomplaintname_covid_19_positive
chiefcomplaintname_covid_19_screening
chiefcomplaintname_covid_19_vaccine
chiefcomplaintname_crohn_s_disease
chiefcomplaintname_cyst
chiefcomplaintname_decreased_visual_acuity
chiefcomplaintname_dental_problem
chiefcomplaintname_depression
chiefcomplaintname_dermatitis
chiefcomplaintname_diabetes
chiefcomplaintname_diabetes_mellitus
chiefcomplaintname_diabetic_eye_exam
chiefcomplaintname_diarrhea
chiefcomplaintname_diplopia
chiefcomplaintname_discuss_test_results
chiefcomplaintname_dizziness
chiefcomplaintname_doh_remote_care
chiefcomplaintname_dressing_change
chiefcomplaintname_droopy_eyelid
chiefcomplaintname_dry_eye
chiefcomplaintname_dryness
chiefcomplaintname_dysmenorrhea
chiefcomplaintname_dysphagia
chiefcomplaintname_dysuria
chiefcomplaintname_ear_discharge
chiefcomplaintname_ear_fullness
chiefcomplaintname_ear_problem
chiefcomplaintname_eczema
chiefcomplaintname_edema
chiefcomplaintname_elevated_hepatic_enzymes
chiefcomplaintname_elevated_psa
chiefcomplaintname_emesis
chiefcomplaintname_employment_physical
chiefcomplaintname_epistaxis
chiefcomplaintname_erectile_dysfunction
chiefcomplaintname_error
chiefcomplaintname_excessive_sweating
chiefcomplaintname_extremity_weakness
chiefcomplaintname_eye_concern
chiefcomplaintname_eye_exam
chiefcomplaintname_eye_injury
chiefcomplaintname_eye_pain
chiefcomplaintname_eye_problem
chiefcomplaintname_eyelid_problem
chiefcomplaintname_facial_pain
chiefcomplaintname_facial_swelling
chiefcomplaintname_fall
chiefcomplaintname_fatigue
chiefcomplaintname_fever
chiefcomplaintname_finger_injury
chiefcomplaintname_flank_pain
chiefcomplaintname_floaters
chiefcomplaintname_flu_vaccine
chiefcomplaintname_follow_up
chiefcomplaintname_foot_injury
chiefcomplaintname_foot_pain
chiefcomplaintname_foot_problem
chiefcomplaintname_foot_swelling
chiefcomplaintname_gas
chiefcomplaintname_gastrophageal_reflux
chiefcomplaintname_generalized_body_aches
chiefcomplaintname_genetic_evaluation
chiefcomplaintname_gi_problem
chiefcomplaintname_gingivitis
chiefcomplaintname_glaucoma
chiefcomplaintname_goiter
chiefcomplaintname_groin_pain
chiefcomplaintname_groin_swelling
chiefcomplaintname_hair_scalp_problem
chiefcomplaintname_hand_injury
chiefcomplaintname_hand_pain
chiefcomplaintname_head_injury
chiefcomplaintname_headache
chiefcomplaintname_health_screening
chiefcomplaintname_hearing_loss
chiefcomplaintname_hearing_problem
chiefcomplaintname_heartburn
chiefcomplaintname_hematochezia
chiefcomplaintname_hematuria
chiefcomplaintname_hemorrhoids
chiefcomplaintname_hepatic_disease
chiefcomplaintname_hernia
chiefcomplaintname_hip_pain
chiefcomplaintname_hoarse_voice
chiefcomplaintname_hyperglycemia
chiefcomplaintname_hyperlipidemia
chiefcomplaintname_hypertension
chiefcomplaintname_hyperthyroidism
chiefcomplaintname_hypothyroidism
chiefcomplaintname_immunizations
chiefcomplaintname_immunotherapy
chiefcomplaintname_influenza
chiefcomplaintname_inguinal_hernia
chiefcomplaintname_injections
chiefcomplaintname_insect_bite
chiefcomplaintname_insomnia
chiefcomplaintname_irritable_bowel_syndrome
chiefcomplaintname_itchy_eye
chiefcomplaintname_iv_medication
chiefcomplaintname_jaw_pain
chiefcomplaintname_joint_pain
chiefcomplaintname_kidney_transplant_pre_evaluation
chiefcomplaintname_knee_pain
chiefcomplaintname_labs
chiefcomplaintname_labs_only
chiefcomplaintname_leg_pain
chiefcomplaintname_leg_swelling
chiefcomplaintname_loss_of_consciousness
chiefcomplaintname_lymphadenopathy
chiefcomplaintname_mass
chiefcomplaintname_medication_management
chiefcomplaintname_medication_problem
chiefcomplaintname_medication_reaction
chiefcomplaintname_medication_refill
chiefcomplaintname_memory_loss
chiefcomplaintname_menorrhagia
chiefcomplaintname_menstrual_problem
chiefcomplaintname_migraine
chiefcomplaintname_motor_vehicle_crash
chiefcomplaintname_mouth_lesions
chiefcomplaintname_multiple_sclerosis
chiefcomplaintname_muscle_pain
chiefcomplaintname_myopia
chiefcomplaintname_nail_problem
chiefcomplaintname_nasal_congestion
chiefcomplaintname_nasal_obstruction
chiefcomplaintname_nausea
chiefcomplaintname_neck_mass
chiefcomplaintname_neck_pain
chiefcomplaintname_nephrolithiasis
chiefcomplaintname_nevus
chiefcomplaintname_nicotine_dependence
chiefcomplaintname_nocturia
chiefcomplaintname_numbness
chiefcomplaintname_obesity
chiefcomplaintname_oncology_screening
chiefcomplaintname_oral_dental_complaint
chiefcomplaintname_oral_swelling
chiefcomplaintname_osteoporosis
chiefcomplaintname_otalgia
chiefcomplaintname_pain
chiefcomplaintname_palpitations
chiefcomplaintname_patient_education
chiefcomplaintname_pelvic_pain
chiefcomplaintname_post_discharge_phone_call
chiefcomplaintname_post_op_follow_up
chiefcomplaintname_post_op_problem
chiefcomplaintname_post_procedure_phone_call
chiefcomplaintname_pre_op_exam
chiefcomplaintname_pre_operative_clearance
chiefcomplaintname_procedure
chiefcomplaintname_prostate_check
chiefcomplaintname_proteinuria
chiefcomplaintname_pruritis
chiefcomplaintname_pruritus
chiefcomplaintname_psoriasis
chiefcomplaintname_psychiatric_evaluation
chiefcomplaintname_pt_initial_evaluation
chiefcomplaintname_pt_treatment
chiefcomplaintname_rash
chiefcomplaintname_reaction_to_foods
chiefcomplaintname_rectal_bleeding
chiefcomplaintname_rectal_pain
chiefcomplaintname_red_eye
chiefcomplaintname_refractive_surgery
chiefcomplaintname_retina_check
chiefcomplaintname_rheumatoid_arthritis
chiefcomplaintname_rhinitis
chiefcomplaintname_rhinosinusitis
chiefcomplaintname_seborrheic_dermatitis
chiefcomplaintname_seizures
chiefcomplaintname_shortness_of_breath
chiefcomplaintname_shoulder_pain
chiefcomplaintname_sinus_problem
chiefcomplaintname_sinusitis
chiefcomplaintname_skin_check
chiefcomplaintname_skin_lesion_of_concern
chiefcomplaintname_skin_problem
chiefcomplaintname_sleep_apnea
chiefcomplaintname_sleeping_problem
chiefcomplaintname_slp_initial_evaluation
chiefcomplaintname_snoring
chiefcomplaintname_sore_throat
chiefcomplaintname_spasms
chiefcomplaintname_spots_and_or_floaters
chiefcomplaintname_stains_on_tooth
chiefcomplaintname_strabismus
chiefcomplaintname_suture_staple_removal
chiefcomplaintname_tachycardia
chiefcomplaintname_tearing
chiefcomplaintname_testicle_pain
chiefcomplaintname_thyroid_nodule
chiefcomplaintname_thyroid_problem
chiefcomplaintname_tinnitus
chiefcomplaintname_to_give_pre_op_instructions_to_the_patient
chiefcomplaintname_to_schedule_patient_for_surgery
chiefcomplaintname_toe_injury
chiefcomplaintname_toe_pain
chiefcomplaintname_torticollis
chiefcomplaintname_travel_consult
chiefcomplaintname_tremors
chiefcomplaintname_uri
chiefcomplaintname_urinary_frequency
chiefcomplaintname_urinary_incontinence
chiefcomplaintname_urinary_retention
chiefcomplaintname_urinary_tract_infection
chiefcomplaintname_urinary_urgency
chiefcomplaintname_urticaria
chiefcomplaintname_vaginal_bleeding
chiefcomplaintname_varicose_veins
chiefcomplaintname_vitamin_d_deficiency
chiefcomplaintname_weight_gain
chiefcomplaintname_weight_loss
chiefcomplaintname_wellness_exam_for_work_purpose
chiefcomplaintname_wound_check
chiefcomplaintname_wrist_pain
ishospitaladmission
num_merged_encs
procedurename_tele_health_11_20min_telephone_e_m_physician_or_othr_qual_hc_prof_11_20_min
procedurename_tele_health_21_30min_telephone_e_m_physician_or_othr_qual_hc_prof_21_30_min
procedurename_tele_health_5_10min_telephone_e_m_physician_or_othr_qual_hc_prof_5_10_min
procedurename_unknown
procedurename_01_02_tele_consultation_resulting_in_prescription
procedurename_01_04_tele_consultation_resulting_in_self_care
procedurename_1_25_dihydroxy_includes_fractions_if_performed
procedurename_17_23_recovery_room_hourly_rate
procedurename_17_24_observation_treatment_room_daily_rate
procedurename_17_25_day_stay_day_care_room_daily_rate
procedurename_1st_inpt_consult_pr_spclty_high_w_other_phys_othr_qual_hc_prof_or_agencies_110_mins_ate_bedside
procedurename_1st_inpt_consult_pr_spclty_low_w_other_phys_othr_qual_hc_prof_or_agencies_55_mins_at_bedside
procedurename_1st_inpt_consult_pr_spclty_moderate_w_other_phys_othr_qual_hc_prof_or_agencies_80_mins_at_bedside
procedurename_1st_inpt_consult_pr_spclty_stfwd_w_othr_phys_othr_qual_hc_prof_or_agencies_20_mins_at_bedside
procedurename_1st_inpt_consult_pr_spclty_stfwd_w_othr_phys_othr_qual_hc_prof_or_agencies_40_mins_at_bedside
procedurename_1st_preventive_medicine_new_patient_age_18_39yrs
procedurename_1st_preventive_medicine_new_patient_age_40_64yrs
procedurename_20_01_operating_room_services_minor_surgery
procedurename_20_04_catheterization_lab
procedurename_20_cc_syringe_only
procedurename_20_operating_room_services_general_classification
procedurename_24_hour_blood_pressure_monitor
procedurename_24_perdiem_short_stay
procedurename_25_01_perdiem_day_stay_day_care_medical_case_inclusive
procedurename_25_02_perdiem_day_stay_day_care_surgical_case_inclusive
procedurename_25_hydroxy_includes_fractions_if_performed
procedurename_3d_electro_anatomical_mapping
procedurename_3d_rndr_i_r_ct_mri_us_oth_req_postpcx_img_postpcx_under_concurrent_supervision_
procedurename_51_01_non_surgical_cleansing_16_sq_inches_100_sq_cm_or_less_
procedurename_96_nurse_lead_pfizer_covid_19_vaccine_administration
procedurename_activated_clotting_time_act_whole_blood
procedurename_activated_clotting_time_poct
procedurename_adrenocorticotropic_horm
procedurename_albumin_serum_plasma_whole_blood
procedurename_albumin_urine_quan
procedurename_alcohol_wipes_per_box
procedurename_aldosterone
procedurename_allg_spec_ige_quan_semiquan_crude_extract_ea_allg
procedurename_alpha_1_antitrypsin_phexyp
procedurename_alpha_1_antitrypsin_tot
procedurename_alpha_fetoprotein_serum
procedurename_ambl_bld_press_tape_disk_24_hr_rev_w_i_r
procedurename_ambl_bld_press_w_tape_disk_24_hr_alys_i_r
procedurename_amino_acids_1_quan_ea_spec
procedurename_ammonia
procedurename_amylase
procedurename_ana
procedurename_anes_cardiac_electrophysiologic_w_rf_ablation
procedurename_anes_esoph_thyr_larx_trach_lymphtc_neck_1yr_grthan
procedurename_anes_hrt_prcrd_grt_vsl_ch_w_pmp_oxtj_pt_age_1_grthan
procedurename_anes_icra_icar_aortic_ther_ivntl_rad_artl
procedurename_anes_integ_extremities_anterior_trunk_perineum
procedurename_anes_intraperitoneal_upper_abdomen_w_laps
procedurename_anes_lower_intestinal_ndsc_distal_duodenum
procedurename_anes_non_invasive_imaging_radiation_therapy
procedurename_anes_upper_gi_endoscopic_proximal_to_duodenum
procedurename_anesthesia_access_central_venous_circulation
procedurename_anesthesia_block_procedure
procedurename_anesthesia_bones_lower_leg_ankle_foot_open_px
procedurename_anesthesia_closed_chest_w_bronchoscopy
procedurename_anesthesia_consult
procedurename_anesthesia_diagnostic_arteriography_venograph
procedurename_anesthesia_extreme_age_patient_under_1_yr_grthan_70
procedurename_anesthesia_eye_lens_surgery
procedurename_anesthesia_eye_not_otherwise_specified
procedurename_anesthesia_eye_vitreoretinal_surgery
procedurename_anesthesia_eyelid_reconstructive_procedure
procedurename_anesthesia_intracranial_procedure_nos
procedurename_anesthesia_to_discharge_patient
procedurename_anesthesia_transurethral_w_urethrocystoscopy
procedurename_anesthesia_vascular_shunt_shunt_revision
procedurename_angiotensin_i_converting_enzyme
procedurename_angrph_crtd_cere_bi_rs_i
procedurename_angrph_crtd_crv_bi_rs_i
procedurename_angrph_vrt_crv_icra_rs_i
procedurename_anosc_dx_collj_spec_brush_wash
procedurename_antb_actinomyces
procedurename_antb_asprgillus
procedurename_antb_brucella
procedurename_antb_cmv_cmv
procedurename_antb_cmv_cmv_igm
procedurename_antb_epstein_barr_eb_virus_early_ag_ea
procedurename_antb_epstein_barr_eb_virus_nuc_ag_ebna
procedurename_antb_epstein_barr_eb_virus_viral_capsid_vca
procedurename_antb_fungus_nes
procedurename_antb_helicobacter_pylori
procedurename_antb_helminth_nes
procedurename_antb_herpes_smplx_typ_1
procedurename_antb_herpes_smplx_typ_2
procedurename_antb_hiv_1
procedurename_antb_hiv_1_hiv_2_single_result
procedurename_antb_rubella
procedurename_antb_rubeola
procedurename_antb_scr_rbc_ea_serum_tq
procedurename_antb_toxoplsm
procedurename_antb_varicella_zoster
procedurename_antibody_treponema_pallidum
procedurename_anticoagulant_mgmt_outpatient_1st_90_days
procedurename_anticoagulant_mgmt_outpatient_ea_sbsq_90_days
procedurename_antimicrobial_stewardhsip_consult
procedurename_apolipoprotein_ea
procedurename_aqt_hep_panel
procedurename_arsenic
procedurename_arterial_line_placement
procedurename_arteriovenous_anastomosis_open_direct
procedurename_arthrocentesis_aspir_injection_major_jt_bursa_w_o_utz
procedurename_artl_cathj_cannulj_mntr_transfusion_spx_prq
procedurename_autofluorescence_ou_both_eyes
procedurename_b_scan_ultrasound_od_right_eye
procedurename_b_scan_ultrasound_os_left_eye
procedurename_b_scan_ultrasound_ou_both_eyes
procedurename_basic_ep_study
procedurename_basic_metabolic_panel_calcium_total
procedurename_bedside_dysphagia_screen_nurse_perform_
procedurename_beta_2_glycoprotein_i_antb_ea
procedurename_bilirubin_dir
procedurename_bilirubin_tot
procedurename_binoc_mic
procedurename_biopsy_skn_subq_muc_memb_ea_spx_addl_lesion
procedurename_bipap_initiation_and_management
procedurename_bld_oclt_proxidase_actv_qual_feces_1_deter
procedurename_bld_smr_prph_interpj_phys_wrttn_reprt
procedurename_bldnum_compl_auto_hhrwp_auto_diffial
procedurename_bldnum_reticulocyte_auto
procedurename_blood_gas_basic_arterial
procedurename_blood_gas_basic_venous
procedurename_blood_gases_any_combination_ph_pco2_po2_co2_hco3
procedurename_blood_typing_serologic_abo
procedurename_blood_typing_serologic_rh_d_
procedurename_brain_attack_ct
procedurename_breathing_circuits
procedurename_brncdilat_rspse_spmtry_pre_post_brncdilat_admn
procedurename_brnchsc_w_brncl_alveolar_lavage
procedurename_bx_skin_subcutaneous_mucous_membrane_1_lesion
procedurename_c_peptide
procedurename_c_reactive_protein
procedurename_c_reactive_protein_hi_sensitivity
procedurename_cadmium
procedurename_calcium_ionized
procedurename_calcium_tot
procedurename_calcium_urine_quan_tmd_spec
procedurename_cannula_nasal
procedurename_carbon_monoxide_diff_cap
procedurename_carbon_monoxide_diffw_cap
procedurename_carcinoembryonic_ag
procedurename_cardiac_catheterization
procedurename_cardiac_event_monitor
procedurename_cardiac_mri_w_w_o_contrast_further_seq
procedurename_cardiac_telemetry_acute_care_ed
procedurename_cardiac_telemetry_icu
procedurename_cardiolipin_antb_ea_ig_class
procedurename_case_management_consult
procedurename_case_request_bedside_procedures
procedurename_case_request_cath_ep_lab
procedurename_case_request_operating_rooms
procedurename_case_request_or_procedural_areas
procedurename_cataract_extraction_w_intraocular_lens_implant
procedurename_cataract_removal_insertion_of_lens
procedurename_catecholamines_fxjated
procedurename_cath_plmt_njx_coronary_art_angio_img_s_i
procedurename_cath_plmt_r_hrt_arts_w_njx_angio_img_s_i
procedurename_catheterize_straight
procedurename_cc_e_m_critically_ill_injured_1st_30_74_min
procedurename_cc_e_m_critically_ill_injured_ea_30_min
procedurename_central_line
procedurename_ceruloplasmin
procedurename_ch_no_los_needed_generic_charge
procedurename_ch_pharmacy_generic_mapping
procedurename_change_patient_status_level_of_care
procedurename_chemotx_admn_iv_nfs_tq_up_1_hr_1_1st_sbst_drug
procedurename_chemotx_admn_subq_im_non_hormonal_anti_neo
procedurename_chest_physio_therapy
procedurename_chloride_urine
procedurename_cholesterol_serum_whl_bld_tot
procedurename_citrate
procedurename_cltng_factor_viii_ahg_1_stg
procedurename_cltng_nhbtors_antithrombin_iii_actv
procedurename_cltng_nhbtors_protein_c_actv
procedurename_cltng_nhbtors_protein_c_ag
procedurename_cltng_nhbtors_protein_s_fr
procedurename_cltng_nhbtors_protein_s_tot
procedurename_cmptr_ophthalmic_dx_img_ant_segmt_w_i_r_uni_bi
procedurename_collagen_cross_links_any_meth
procedurename_collj_ven_bld_vnpnxr
procedurename_colonoscopy
procedurename_colonoscopy_flex_dx_collj_spx_brush_wash
procedurename_colsc_flex_rmvl_tumor_polyp_other_lesion_by_snare_tq
procedurename_colsc_flx_w_biopsy_single_or_multiple
procedurename_commode_chair_with_fixed_arm
procedurename_compatibility_ea_unit_immt_spin
procedurename_complement_ag_ea_component
procedurename_complete_pulmonary_function_test
procedurename_complex_cystometrogram_voiding_pressure_studies
procedurename_compre_electrophysiologic_arrhythmia_induction
procedurename_compre_metab_panel
procedurename_computer_aided_detection_screening_mammography
procedurename_computerized_corneal_topography_uni_bi
procedurename_computerized_ophthalmic_imaging_optic_nerve
procedurename_computerized_ophthalmic_imaging_retina
procedurename_concentration_nfct_agt
procedurename_consult_to_diabetes_patient_education
procedurename_consult_to_patient_education
procedurename_cont_airway_pressure_device
procedurename_coppr
procedurename_corneal_topography_ou_both_eyes
procedurename_coronary_angioplasty
procedurename_cortisol_tot
procedurename_cpap_full_face_mask
procedurename_creatine_kinase_tot
procedurename_creatinine_bld
procedurename_creatinine_oth_src
procedurename_creatinine_poct
procedurename_critical_care
procedurename_ct_abd_c_matrl
procedurename_ct_abd_pelvis_w_contrast
procedurename_ct_abd_pelvis_w_o_contrast
procedurename_ct_abd_pelvis_w_o_contrst_1_body_regns
procedurename_ct_abdomen_and_pelvis_renal_stone_protocol_without_intravenous_contrast_without_oral_contrast
procedurename_ct_abdomen_and_pelvis_urogram_protocol_with_and_without_iv_contrast_without_oral_contrast
procedurename_ct_abdomen_and_pelvis_with_iv_contrast_with_oral_contrast
procedurename_ct_abdomen_and_pelvis_with_iv_contrast_without_oral_contrast
procedurename_ct_abdomen_and_pelvis_without_iv_and_without_oral_contrast
procedurename_ct_abdomen_and_pelvis_without_iv_contrast_with_oral_contrast
procedurename_ct_abdomen_liver_protocol_with_iv_contrast_with_oral_contast
procedurename_ct_abdomen_with_iv_contrast_without_oral_contrast
procedurename_ct_abdomen_without_iv_contrast_with_oral_contrast
procedurename_ct_abdomen_without_iv_contrast_without_oral_contrast
procedurename_ct_angio_chest_coronary_arteries_with_iv_contrast
procedurename_ct_angio_head_and_neck_with_iv_contrast
procedurename_ct_angio_neck_with_iv_contrast
procedurename_ct_angiogram_abdomen_and_pelvis_with_lower_extremity_runoff
procedurename_ct_angiogram_cardiac
procedurename_ct_angiogram_chest_abdomen_and_pelvis
procedurename_ct_angiogram_chest_pe_protocol
procedurename_ct_angiography_abdomen_w_contrast_noncontrast
procedurename_ct_angiography_brain_head_w_contrast
procedurename_ct_angiography_chest_w_contrast_noncontrast
procedurename_ct_angiography_head_w_contrast_noncontrast
procedurename_ct_angiography_neck_w_contrast_noncontrast
procedurename_ct_angiography_pelvis_w_contrast_noncontrast
procedurename_ct_brain_wo_contrast
procedurename_ct_calcium_score
procedurename_ct_cervical_spine_without_iv_contrast
procedurename_ct_chest_abdomen_and_pelvis_with_iv_contrast_with_oral_contrast
procedurename_ct_chest_high_resolution_protocol_without_iv_contrast
procedurename_ct_chest_low_dose_screening_protocol_without_iv_contrast
procedurename_ct_chest_with_iv_contrast
procedurename_ct_chest_without_iv_contrast
procedurename_ct_crv_spi_c_matrl
procedurename_ct_guidance_needle_placement
procedurename_ct_head_brn_c_matrl
procedurename_ct_head_without_iv_contrast
procedurename_ct_heart_no_contrast_quant_eval_coronry_calcium
procedurename_ct_lmbr_spi_c_matrl
procedurename_ct_lumbar_spine_without_iv_contrast
procedurename_ct_maxlfcl_area_c_matrl
procedurename_ct_orbit_sella_post_fossa_ear_c_matrl
procedurename_ct_sinuses_without_iv_contrast
procedurename_ct_soft_tiss_nck_c_matrl
procedurename_ct_soft_tissue_neck_with_iv_contrast
procedurename_ct_thorax_c_matrl
procedurename_cta_hrt_cornry_art_bypass_grfts_contrst_3d_post
procedurename_cul_bact_aerc_addl_meths_definitive_ea_isol
procedurename_cul_bact_bld_aerc_isol
procedurename_cul_bact_bld_anaerc_isol
procedurename_cul_bact_stl_aerc_isol_salmonella_shigella
procedurename_cul_bact_xcpt_urine_bld_stl_aerc_isol
procedurename_cul_fngi_mold_yeast_prsmptv_id_oth_xcpt_bld
procedurename_cul_prsmptv_pthgnc_organisms_scr
procedurename_cul_tubercle_oth_acid_fast_bacilli_any_isol
procedurename_culture_bct_isol_prsmptv_id_isolate_ea_urine
procedurename_cv_strs_tst_xers_or_rx_cont_ecg_supvj_only_w_o_i_r
procedurename_cv_strs_tst_xers_or_rx_cont_ecg_w_si_r
procedurename_cyanocobalamin_vitamin_b_12_
procedurename_cyclic_citrullinated_peptide_antb
procedurename_cystourethroscopy
procedurename_cytp_fine_ndl_aspirate_i_r
procedurename_cytp_fine_ndl_aspirate_immt_cytohist_std_dx_1st
procedurename_cytp_flu_washgs_brushings_xcpt_c_v_smrs_interpj
procedurename_day_surgery_admit_to
procedurename_ddi_appt_for_auth
procedurename_ddi_medical_consult
procedurename_debridement_subcutaneous_tissue_20_sq_cm_lessthan
procedurename_demo_eval_of_pt_utiliz_aersl_gen_neb_inhlr_ippb
procedurename_dentistry_consult
procedurename_dermatology_consult
procedurename_destruction_benign_lesions_up_to_14
procedurename_deter_refractive_state
procedurename_device_duovisc_ophthalmic_viscosrgcl_device_sys_0_55ml
procedurename_dexa_bone_density_2_sites
procedurename_dexa_bone_density_axial_skeleton
procedurename_dexa_bone_density_spine_and_hip
procedurename_dexa_vertebral_fracture_assessment
procedurename_diagnostic_polysomnogram
procedurename_dialyzer_each
procedurename_discharge_patient
procedurename_discountinue_urethral_catheter_specify_
procedurename_disposable_liner_shield_pad
procedurename_dna_antb_native_2_stranded
procedurename_dop_echo_color_flo_vel_mapg
procedurename_dop_echo_compl
procedurename_drugs_unclassified_injection
procedurename_dup_scan_aorta_ivc_iliac_vascl_bpgs_uni_lmtd
procedurename_dup_scan_lxtr_art_artl_bpgs_compl_bi_std
procedurename_dup_scan_of_hemodialysis_access
procedurename_dup_scan_xtr_veins_compl_bi_std
procedurename_dup_scan_xtr_veins_uni_lmtd_std
procedurename_dup_scan_xtrc_art_compl_bi_std
procedurename_dxa_bone_density_study_1_sits_axial_skel
procedurename_dxa_bone_density_study_vertebral_fracture
procedurename_ecg_12_lead
procedurename_ecg_routine_ecg_w_least_12_lds_w_i_r
procedurename_echo_tthrc_r_t_2d_m_mode_compl_spec_color_dop
procedurename_echo_tthrc_r_t_2d_m_mode_rest_strs_cont_ecg_by_phys_or_othr_qual_hc_prof
procedurename_echocardiogram_2d_complete
procedurename_echocardiogram_2d_limited
procedurename_echocardiogram_complete_with_bubble_study
procedurename_echocardiogram_pharmacologic_stress_test_ecg
procedurename_echocardiogram_stress_test_ecg
procedurename_echocardiogram_transesophageal
procedurename_echocardiography_contrast
procedurename_ed_package_consult_plus_medically_indicated_labs_x_ray_
procedurename_education_training_self_mgmt_nonphys_1_pt
procedurename_eeg_extnd_mntr_grthan_1_hr
procedurename_eeg_w_rec_awake_drowsy
procedurename_ef_calorie_densegrthan_1_5kcal
procedurename_ef_complet_w_intact_nutrient
procedurename_ef_incomplete_modular
procedurename_ef_spec_metabolic_noninherit
procedurename_egd_upper_endoscopy_with_biopsy
procedurename_electroencephalogram_eeg_awake_drowsy_asleep
procedurename_electroencephalogram_eeg_continuous_24hr_with_video
procedurename_electroencephalogram_eeg_extnd_mntr
procedurename_electroencephalogram_eeg_grthan_1_hr
procedurename_electrolyte_panel
procedurename_elevate_head_of_bed_30_degrees
procedurename_emergency_dept_visitlevel_i_w_other_phys_othr_qual_hc_prof_or_agencies_self_limited_minor
procedurename_emergency_dept_visitlevel_ii_w_other_phys_othr_qual_hc_prof_or_agencies_or_agencies_low_mod_sevrty
procedurename_emergency_dept_visitlevel_iii_w_other_phys_othr_qual_hc_prof_or_agencies_or_agencies_mod_sevrty
procedurename_emergency_dept_visitlevel_ivw_other_phys_othr_qual_hc_prof_or_agencies
procedurename_emergency_dept_visitlevel_v_w_other_phys_other_qualified_health_care_prof_or_agencies
procedurename_emg_stds_anal_urtl_sphnctr_oth_thn_ndl
procedurename_endocrinology_consult
procedurename_endoscopic_percutaneous_insertion_tube_gastrostomy
procedurename_enteral_feed_supp_pump_per_d
procedurename_epidural_steroid_injection_lumbar_caudal
procedurename_erroneous_encounter_disregard
procedurename_esophagogastroduodenoscopy_flex_transoral_dx_inclu_coll_spec_by_brushing_or_washing
procedurename_esophagogastroduodenoscopy_flex_transoral_w_bx_single_or_multiple
procedurename_esophagogastroduodenoscopy_flex_transoral_w_dired_plmt_prq_gastrostomy_tube
procedurename_eval_oral_pharyngeal_swlng_funcj
procedurename_eval_sp_lang_voice_comunicaj_aud
procedurename_excision_pilonidal_cyst_sinus_complicated
procedurename_exm_dx_cmplt_perm_dent
procedurename_exm_dx_ltd_oral_new_pt
procedurename_exm_dx_ltd_oral_prev_pt
procedurename_extended_arterial_blood_gas_poct
procedurename_extended_venous_blood_gas_poct
procedurename_extensive_progressive_retinopathy_photocoagulation
procedurename_external_eye_photography_ou_both_eyes
procedurename_external_record_angiography
procedurename_external_record_cardiac_cath
procedurename_external_record_colonoscopy_sigmoidoscopy
procedurename_external_record_ct
procedurename_external_record_ct_abdomen_and_pelvis
procedurename_external_record_ct_chest
procedurename_external_record_ct_head_neck
procedurename_external_record_echo
procedurename_external_record_gi
procedurename_external_record_misc_imaging
procedurename_external_record_miscellaneous_cardiac
procedurename_external_record_miscellaneous_procedure
procedurename_external_record_mri
procedurename_external_record_mri_abdomen_and_pelvis
procedurename_external_record_mri_head_neck
procedurename_external_record_mri_spine
procedurename_external_record_neurology
procedurename_external_record_ophthalmology
procedurename_external_record_orders
procedurename_external_record_pulmonary
procedurename_external_record_stress_test
procedurename_external_record_ultrasound
procedurename_external_record_xray
procedurename_external_slit_lamp_photography_od_right_eye
procedurename_external_slit_lamp_photography_ou_both_eyes
procedurename_extubation
procedurename_eye_consult
procedurename_ferritin
procedurename_fibrin_dgradj_produxs_d_dimer_quan
procedurename_fine_needle_aspiration_with_imaging_guidance
procedurename_fingerstick_blood_glucose_nursing_
procedurename_fl_esophagram
procedurename_fl_grthan_1_hour
procedurename_fl_o_arm_procedure
procedurename_fl_upper_gi_w_kub
procedurename_fl_video_swallow_w_speech
procedurename_fluor_gid_ctr_vad_plmt_rplcmt_rmvl
procedurename_fluor_gid_loclzj_ndl_cath_spi_dx_ther_njx_list_seprtly_to_code_prim_prcdre
procedurename_fluor_spx_lessthan1_hr_phys_tm_or_othr_qual_hc_prof_tm
procedurename_fluorescein_angiography_ou_both_eyes
procedurename_fluorescein_angrph_i_r_unilateral_or_bilateral
procedurename_fluorescent_nonnfct_agt_antb_scr_ea_antb
procedurename_fluorescent_nonnfct_agt_antb_titer_ea_antb
procedurename_foam_drg_lessthan_16_sq_in_w_border
procedurename_folic_acid_serum
procedurename_follow_up_patient_education
procedurename_fracture_nasal_inferior_turbinate_therapeutic
procedurename_fundus_photos_ou_both_eyes
procedurename_fundus_phtgrphy_i_r
procedurename_gad_base_mr_contrast_nos_1ml
procedurename_galilei_tomography_ou_both_eyes
procedurename_gammaglobulin_iga_igd_igg_igm_each
procedurename_gammaglobulin_ige
procedurename_gammaglobulin_immunoglobulin_subclasses
procedurename_gases_bld_ph_dir_meas_xcpt_pls_oximtry
procedurename_gluc_6_phosphate_dehyd_quan
procedurename_gluc_bld_rgnt_strip
procedurename_gluc_quan_bld
procedurename_glucose_poct
procedurename_glucose_random_whole_blood_poct
procedurename_glutamyltrase_gamma
procedurename_gonad_chornc_quan
procedurename_gonad_follicle_stimulating_horm
procedurename_gonad_ltnzng_horm
procedurename_gonioscopy_spx
procedurename_gstr_emptying_img_std
procedurename_guide_wire
procedurename_haptoglobin_quan
procedurename_hc_antibiotic_injection
procedurename_hc_iv_inf_hydration_31min_to_1hr
procedurename_hc_iv_inf_hydration_ea_addl_hr
procedurename_hc_iv_inf_therapy_ea_addl_hr_spec_drug_
procedurename_hc_iv_inf_therapy_init_to_1hr_spec_drug_
procedurename_hc_iv_push_ea_addl_seq_of_new_sub_drug
procedurename_hc_iv_push_init
procedurename_hearing_aid_digit_bin_bte
procedurename_hearing_aid_digit_bin_cic
procedurename_hemo_px_w_1_phys_eval_or_othr_qual_hc_prof
procedurename_hemoglobin_a1c_poct_whole_blood
procedurename_hemoglobin_poct
procedurename_hep_antb_haab
procedurename_hep_antb_haab_igm_antb
procedurename_hep_b_core_antb_hbcab_igm_antb
procedurename_hep_b_core_antb_hbcab_tot
procedurename_hep_b_surf_antb_hbsab
procedurename_hep_c_antb
procedurename_hepatc_funcj_panel
procedurename_hgb_fxj_quan_chrom
procedurename_hgb_glycosylated
procedurename_hla_typing_b_c_1_ag
procedurename_hla_typing_dr_dq_mlt_ags
procedurename_hlth_behavior_assmt_ea_15_min_f2f_w_pt_1st_assmt
procedurename_holter_monitor_24_hour
procedurename_holter_monitor_48_hour
procedurename_holter_monitor_72_hour
procedurename_home_sleep_apnea_test
procedurename_homocsteine
procedurename_hosp_dschrg_d_mgmt_30_min_lessthan
procedurename_hosp_dschrg_d_mgmt_grthan_30_min
procedurename_hpylori_brth_non_radact_isotope
procedurename_hpylori_drug_admn
procedurename_humidifier_heated_used_w_pap
procedurename_humphrey_visual_field_ou_both_eyes
procedurename_hvi_appt_for_auth
procedurename_hydroxyprogst_17_d
procedurename_ia_nfct_agt_antb_quan_nos
procedurename_ia_tum_ag_quan_ca_125
procedurename_ia_tum_ag_quan_ca_19_9
procedurename_iaad_eia_hep_b_surf_ag
procedurename_iaad_eia_hep_b_surf_ag_neutralization
procedurename_iaad_eia_hep_be_ag
procedurename_iaad_eia_hpylori_stool
procedurename_iaadiadoo_inf
procedurename_iadna_hep_b_virus_quan
procedurename_iadna_hep_c_quan_inc_transcption_when_perf
procedurename_iadna_nos_amp_prb_ea_organism
procedurename_iadna_nos_quan_ea_organism
procedurename_iadna_s_aureus_methicillin_resistant_amp_prb_tq
procedurename_icar_cath_abltj_arrhytgnic_foc_supventr_tchycar
procedurename_icar_ephys_3_dimensional_mapg
procedurename_imadm_prq_id_subq_im_njxs_ea_vacc
procedurename_imadm_through_18yr_any_route_1st_vac_toxoid_1st_only_component_of_ea_vaccine_or_toxoid_administered
procedurename_imcytchm_immunocytochm_per_spec_intial_1_ea_antb_stai_n_proc
procedurename_immunoassay_analyte_qual_semiqual_multiple_step
procedurename_immunoassay_analyte_quant_radioimmunoassay
procedurename_immunoassay_analyte_quantitative_nos
procedurename_immunodiffusion_gel_diffusion_qual_ea_ag_antb
procedurename_immunofixj_electrophoresis_oth_flu
procedurename_immunofixj_electrophoresis_serum
procedurename_incentive_spirometry
procedurename_incision_drainage_abscess_simple_single
procedurename_infectious_agent_detection_by_nucleic_acid_dna_or_rna_sars_cov2_covid_19_amplified_probe_technique
procedurename_infectious_agent_dna_rna_influenza_for_multp_types_subtypes_multiplex_amp_probe_tech_1st_2_types
procedurename_infusion_supplies_w_o_pump
procedurename_initial_admission_h_p_high_w_other_phys_other_qual_hc_prof_or_agencies_70_mins_at_bedside
procedurename_initial_admission_h_p_low_w_other_phys_othr_qual_hc_prof_or_agencies_30_mins_at_bedside
procedurename_initial_admission_h_p_moderate_w_other_phys_other_qual_hc_prof_or_agencies_50_min_at_bedside
procedurename_inj_multihance
procedurename_injection_single_mlt_trigger_point_1_2_muscles
procedurename_insert_tube_specify_
procedurename_insert_urinary_catheter
procedurename_insj_new_rplcmt_prm_pm_w_transvns_eltrd_atr_ventr
procedurename_insj_non_tun_ctr_cvc_age_5_yr_grthan
procedurename_insj_pm_fluor_radiograpy_rs_i
procedurename_insj_prph_cvc_w_o_subq_port_pmp_age_5_yr_grthan
procedurename_insj_temp_ndwellg_bldr_cath_smpl
procedurename_insj_tun_ctr_cvc_w_o_subq_port_pmp_age_5_yr_grthan
procedurename_insulin_tot
procedurename_interrogation_eval_f2f_1_dual_mlt_leads_cvdfb_by_phys_or_othr_qual_hc_prof
procedurename_interrogation_eval_in_person_1_dual_mlt_lead_pm_by_phys_or_othr_qual_hc_prof
procedurename_interrogation_eval_remote_lessthan_90_d_1_2_mlt_lead_pm_by_phys_or_othr_qual_hc_prof
procedurename_interrogation_remote_lessthan_90_dfb_technician_review
procedurename_intravitreal_injection
procedurename_intravitreal_injection_od_right_eye
procedurename_intravitreal_injection_os_left_eye
procedurename_intravitreal_njx_pharmacologic_agt_spx
procedurename_intrnsc_factor_antibodies
procedurename_intubation
procedurename_intubation_endotracheal_emergency_procedure
procedurename_iol_master_with_iol_calc_ou_both_eyes
procedurename_ip_consult_to_pharmacy_aminoglycosides_pharmacokinetic_consult
procedurename_ip_consult_to_pharmacy_pharmacotherapy_consult
procedurename_ip_consult_to_pharmacy_vancomycin_pharmacokinetic_consult
procedurename_ipi_ob_m_s_i_p_45_50_min_medical_e_m
procedurename_ipi_ob_m_s_office_20_30_min_medical_e_m
procedurename_ir_angiogram_cerebral
procedurename_ir_perm_cath_removal
procedurename_ir_perm_tunnelled_cath_insertion
procedurename_ir_picc_equal_or_grthan_5_years
procedurename_ir_picc_line_insertion
procedurename_iron
procedurename_iron_bndng_cap
procedurename_islet_cell_antb
procedurename_iv_infusion_ther_proph_or_diag_addl_sequential_new_drug_subs_to_1_hr
procedurename_ketone_body_s_qual
procedurename_ketone_body_s_quant
procedurename_koko_spirometry_pre
procedurename_lactate
procedurename_lactate_dehyd
procedurename_laryngoscopy_flexible_diagnostic
procedurename_laryngoscopy_flx_rgd_telescopic_w_stroboscopy
procedurename_lasik_ou_both_eyes
procedurename_lead
procedurename_left_and_right_heart_catheterization
procedurename_left_heart_catheterization
procedurename_level_iii_surg_path_gross_microscopic_xm
procedurename_lipase
procedurename_lipid_panel
procedurename_lipoprotein_a
procedurename_lipoprotein_dir_meas_ldl_cholesterol
procedurename_liver_elastography
procedurename_localize_cerebral_seizure_cable_radio_eeg_video
procedurename_lvl_iv_surg_path_gross_mcrscp_xm
procedurename_magnesium
procedurename_mammo_screening_bilateral_or_unilateral
procedurename_mastectomy_subcutaneous
procedurename_meas_post_voiding_residual_urine_bldr_cap
procedurename_mechanical_prophylaxis_not_indicated_prophylactic_
procedurename_mechanical_prophylaxis_not_indicated_risk_level_
procedurename_med_nutr_ther_1st_assmt_ivntj_indiv_ea_15_min
procedurename_med_nutr_ther_re_assmt_ivntj_indiv_ea_15_min
procedurename_mercury_quan
procedurename_metanephrines
procedurename_micro_abrasj_1_unit
procedurename_micro_abrasj_ea_unit_grthan_4
procedurename_microsomal_antibodies_ea
procedurename_microsurg_tqs_req_use_oprating_mcrscp
procedurename_mnl_ther_tqs_1_regions_ea_15_min
procedurename_mobilize_patient_with_early_ambulation
procedurename_molec_diag_isol_xtrj_ea_nucleic_acid_type
procedurename_molec_dx_i_r
procedurename_molec_enzymatic_digestion_ea_enzyme_tx
procedurename_molec_isol_xtrj_hp_nucleic_acid_ea_type
procedurename_molec_nucleic_acid_prb_ea
procedurename_molec_sep_gel_electrophoresis_each_prepj
procedurename_molecular_dx_amplification_target_ea_sequence
procedurename_motion_fluor_eval_swlng_funcj_c_v_rec
procedurename_mra_brain_cow_head_3d_tof_intracranial_mra_without_iv_contrast
procedurename_mra_head_c_matrl
procedurename_mri_abd_c_c_
procedurename_mri_abd_c_matrl
procedurename_mri_abdomen_liver_with_and_without_iv_contrast
procedurename_mri_abdomen_mrcp_without_iv_contrast
procedurename_mri_abdomen_pancreas_with_and_without_iv_contrast
procedurename_mri_any_jt_lxtr_c_matrl
procedurename_mri_any_jt_uxtr_c_matrl
procedurename_mri_brain_cp_ang_p_fossa_temp_bones_low_c_nerves_w_wo_contrast
procedurename_mri_brain_pituitary_with_and_without_iv_contrast
procedurename_mri_brain_with_iv_contrast
procedurename_mri_brain_without_iv_contrast
procedurename_mri_brn_brn_stem_c_c_
procedurename_mri_brn_brn_stem_c_matrl
procedurename_mri_cardiac_with_iv_contrast
procedurename_mri_pelvis_c_matrl
procedurename_mri_pelvis_prostate_with_and_without_iv_contrast
procedurename_mri_spi_canal_cnts_crv_c_matrl
procedurename_mri_spi_canal_cnts_lmbr_c_matrl
procedurename_mri_spi_canal_cnts_thrc_c_matrl
procedurename_mri_spine_cervical_with_and_without_iv_contrast
procedurename_mri_spine_cervical_without_iv_contrast
procedurename_mri_spine_lumbar_with_and_without_iv_contrast
procedurename_mri_spine_lumbar_without_iv_contrast
procedurename_mri_spine_thoracic_without_iv_contrast
procedurename_mrv_head_intracranial_with_and_without_iv_contrast
procedurename_msi_appt_for_auth
procedurename_myocardial_spect_multiple_studies
procedurename_myocardial_spect_single_study_at_rest_or_stress
procedurename_myocrd_img_p_emij_tomog_prfuj_mlt_std
procedurename_nasal_application_device
procedurename_nasopharyngoscopy_w_endoscope_spx
procedurename_natriuretic_peptide
procedurename_ndl_emg_1_xtr_related_paraspi_areas
procedurename_ndl_emg_lmtd_std_musc_1_xtr_non_limb_uni_bi
procedurename_nebulizer_with_compression
procedurename_nephelometry_ea_anal_nes
procedurename_nephrology_consult
procedurename_nerve_conduction_study_emg
procedurename_njx_anes_oth_prph_nrv_branch
procedurename_njx_anes_strd_w_img_tfrml_edrl_lmbr_sac_1_lvl
procedurename_njx_c_dx_ther_sbst_edrl_sarach_lmbr_sac
procedurename_nm_bone_scan_whole_body
procedurename_nm_gastric_emptying
procedurename_nm_lung_perfusion
procedurename_nm_myocardial_perfusion_spect_at_rest_ecg
procedurename_nm_myocardial_perfusion_spect_rest_only_
procedurename_nm_myocardial_perfusion_spect_stress_and_rest_
procedurename_nm_myocardial_perfusion_spect_stress_and_rest_ecg
procedurename_nm_myocardial_perfusion_spect_stress_only_
procedurename_nm_myocardial_perfusion_spect_stress_only_ecg
procedurename_non_covered_item_or_service
procedurename_non_invas_physiologic_std_extremity_art_2_level
procedurename_non_invasive_physiologic_study_extremity_3_levls
procedurename_non_rad_contrast_materialnoc
procedurename_non_sterile_gloves
procedurename_nrv_cndj_amplt_std_ea_nrv_motor_w_f_wave_std
procedurename_nrv_cndj_amplt_std_ea_nrv_motor_w_o_f_wave_std
procedurename_nrv_cndj_amplt_std_ea_nrv_sens
procedurename_nursing_communication_specify_
procedurename_nursing_consult_to_case_management
procedurename_nursing_consult_to_diabetes_educator
procedurename_nursing_consult_to_nutrition_services
procedurename_nursing_consult_to_patient_education
procedurename_nursing_consult_to_social_worker
procedurename_nursing_consult_to_wound_and_stomal_care
procedurename_nutrition_services_consult
procedurename_nutrition_services_follow_up
procedurename_obtain_and_apply_intermittent_pneumatic_compression_ipc_stockings
procedurename_occupational_ther_eval
procedurename_oct_anterior_segment_ou_both_eyes
procedurename_oct_optic_nerve_ou_both_eyes
procedurename_oct_retina_od_right_eye
procedurename_oct_retina_os_left_eye
procedurename_oct_retina_ou_both_eyes
procedurename_odontectomy_erupted_tooth_surg_appr_req_surg_flap_secting_1_tooth
procedurename_office_consltj_15_min_w_other_physicians_other_qualified_health_care_prof_or_agencies
procedurename_office_consltj_30_min_w_other_phys_other_qualified_health_care_prof_or_agencies
procedurename_office_consltj_40_min_w_other_phys_other_qualified_health_care_prof_or_agencies
procedurename_office_consltj_60_min_w_other_phys_other_qualified_health_care_prof_or_agencies
procedurename_office_consltj_80_min_w_other_phys_other_qualified_health_care_prof_or_agencies
procedurename_office_o_p_est_5_min_not_require_presence_of_phys_or_other_qual_hc_prof
procedurename_office_outpt_est_10_min_w_other_phys_other_qual_hc_prof_or_agencies
procedurename_office_outpt_est_15_min_w_other_phys_other_qual_hc_prof_or_agencies
procedurename_office_outpt_est_25_min_w_other_physicians_other_qual_hc_prof_or_agencies
procedurename_office_outpt_est_40_min_with_other_physicians_other_qual_hc_prof_or_agencies
procedurename_office_outpt_new_10_min_phys_or_othr_qual_hc_prof_or_agencies
procedurename_office_outpt_new_20_minutes_w_phys_other_qualified_health_care_professionals_or_agencies
procedurename_office_outpt_new_30_min_w_phys_other_qualified_health_care_professionals_or_agencies
procedurename_office_outpt_new_45_min_w_phys_other_qualified_health_care_professionals_or_agencies
procedurename_office_outpt_new_60_min_w_phys_other_qualified_health_care_professionals_or_agencies
procedurename_oph_bmtry_prtl_coher_intrfrmtry_io_lens_pwr_cal
procedurename_oph_bmtry_us_echograpy_a_scan_io_lens_pwr_cal
procedurename_oph_medical_xm_eval_compre_est_pt_1_vst
procedurename_oph_medical_xm_eval_compre_new_pt_1_vst
procedurename_oph_medical_xm_eval_intrm_est_pt
procedurename_oph_medical_xm_eval_intrm_new_pt
procedurename_oph_us_dx_b_scan_a_scan
procedurename_oph_us_dx_crnl_pachymetry_uni_bi
procedurename_organic_acid_1_quan
procedurename_orthostatic_bp_hr
procedurename_osmolality_urine
procedurename_other_surgical_history
procedurename_outside_ct_film
procedurename_outside_dexa_film
procedurename_outside_mammo_film
procedurename_outside_mri_film
procedurename_ova_parasits_dir_smrs_concentration_id
procedurename_oxalate
procedurename_oximeter_non_invasive
procedurename_oxygen_concentrator
procedurename_oxygen_nasal_cannula
procedurename_oxygen_therapy_per_rt_protocol
procedurename_panretinal_photocoagulation_os_left_eye
procedurename_parathorm
procedurename_patch_appl_tst_spec_number_tsts
procedurename_patch_or_application_tests_each
procedurename_pentacam_ou_both_eyes
procedurename_phacoemulsification_w_iol
procedurename_phacoemulsification_w_iol_complex
procedurename_pharmacologic_prophylaxis_by_level_risk
procedurename_pharmacologic_prophylaxis_contraindicated
procedurename_pharmacologic_prophylaxis_indicated
procedurename_pharmacologic_prophylaxis_not_indicated
procedurename_phosphatase_alkaline
procedurename_phosphatase_alkaline_isoenzymes
procedurename_phospholipid_neutralization_hexagonal
procedurename_phosphorus_inorganic
procedurename_phosphorus_inorganic_urine
procedurename_physical_ther_eval
procedurename_physical_ther_eval_low_complex_20_mins
procedurename_physical_therapy_follow_up
procedurename_place_in_ed_observation_cdu
procedurename_plethysmograpy_tot_bdy_w_i_r
procedurename_polysm_sleep_staging_4_grthan_addl_param_age_6_years_or_older
procedurename_polysm_sleep_staging_4_grthan_addl_param_w_cpap_tx_age_6_years_or_older
procedurename_pos_airway_pressure_tubing
procedurename_post_cataract_laser_surgery
procedurename_potassium_serum_plasma_whole_blood
procedurename_potassium_urine
procedurename_pr_nonphysician_telephone_assessment_11_20_min
procedurename_pr_nonphysician_telephone_assessment_21_30_min
procedurename_pr_physician_online_evaluation_management_service
procedurename_pre_admission_request
procedurename_pressurized_nonpressurized_inhalation_treatment_therapeutic_or_diag
procedurename_procalcitonin_pct_
procedurename_programmed_stimj_pacg_after_iv_drug_nfs
procedurename_prostate_needle_biopsy_any_approach
procedurename_protein_electrop_fxj_quan_serum
procedurename_protein_tot_xcpt_refractometry_urine
procedurename_protein_xcpt_refractometry_serum_plasma_whl_bld
procedurename_prothrombin_tm
procedurename_protime_w_inr_poct
procedurename_protime_with_inr_poct_whole_blood
procedurename_provisc_0_85ml_sodm_hyaluronate_1pct_chondroitin_slfte_4pct
procedurename_prst8_spec_ag_fr
procedurename_prst8_spec_ag_tot
procedurename_psyc_dx_interview_xm
procedurename_psychiatry_consult
procedurename_pt_eval_and_treat
procedurename_pulm_strs_tstg
procedurename_pulm_strs_tstg_smpl
procedurename_pulse_oximetry_continuous
procedurename_pure_tone_audiomtry_air_b1
procedurename_pure_tone_audiomtry_air_only
procedurename_pyridoxal_phosphate
procedurename_radex_abd_1_anteropost_view
procedurename_radex_abd_compl_aqt_abd_w_s_e_d_views_1_view_ch
procedurename_radex_abd_compl_w_dcbts_erc_views
procedurename_radex_ch_1_view_frnt
procedurename_radex_ch_2_views_frnt_lat
procedurename_radex_esoph
procedurename_radex_foot_2_views
procedurename_radex_foot_compl_minimum_3_views
procedurename_radex_gi_trc_upr_dlyd_imgs_w_kub
procedurename_radex_hand_2_views
procedurename_radex_hand_minimum_3_views
procedurename_radex_hip_uni_compl_minimum_2_views
procedurename_radex_kne_1_2_views
procedurename_radex_kne_3_views
procedurename_radex_kne_compl_4_more_views
procedurename_radex_sho_compl_minimum_2_views
procedurename_radex_spi_crv_2_3_views
procedurename_radex_spi_crv_minimum_4_5_views
procedurename_radex_spi_lumbosac_2_3_views
procedurename_radex_spi_lumbosac_minimum_4_views
procedurename_radex_spi_thrc_2_views
procedurename_radiogram_intraoral_adult_cmplt_ser
procedurename_radiogram_panoramic_1_flm
procedurename_radiologic_exam_spine_entire_thoracic_lumbar_incl_skull_cervical_sacral_spine_min_of_6_views
procedurename_radiologic_examination_chest_2_views
procedurename_radiologic_examination_chest_single_view
procedurename_radiopharm_dx_agent_noc
procedurename_reason_no_order_for_recommended_vte_prophylaxis
procedurename_renin
procedurename_respiratory_therapy_consult
procedurename_rheumatoid_factor_quan
procedurename_right_heart_cath_o2_saturation_cardiac_output
procedurename_right_heart_catheterization
procedurename_rmvl_devital_tiss_n_slctv_dbrdmt_w_o_anes_1_ses_eg_wet_to_moist_dres_enzym_abrasion_larval_thrpy_
procedurename_rmvl_erupted_req_elevat_flap_rmvl_bn_secting_1_tooth
procedurename_rmvl_impacted_cerumen_spx_unilateral
procedurename_rmvl_tun_cvc_w_o_subq_port_pmp
procedurename_rnl_funcj_panel
procedurename_rplcmt_a_valve_open_prostc_xcp_homogrf_stentlessthan_valve
procedurename_russell_vipr_venom_tm_dild
procedurename_sars_cov2_igg_nucleocapsid_serum
procedurename_sbsq_progress_note_high_w_othr_phys_othr_qual_hc_prof_or_agencies_35_mins_at_bedside
procedurename_sbsq_progress_note_low_w_other_phys_othr_qual_hc_prof_or_agencies_15_mins_at_bedside
procedurename_sbsq_progress_note_moderate_w_other_phys_othr_qual_hc_prof_or_agencies
procedurename_sc_antmcrb_microdil_agar_ea_multi_antmcrb_plate
procedurename_scaling_1_unit
procedurename_scaling_ea_unit_grthan_6
procedurename_scope_bladder_ureter_insert_stent_into_ureter
procedurename_screening_mammography_bilateral
procedurename_sedimentation_rate_rbc_auto
procedurename_semen_analysis_volume_count_motility_different
procedurename_serum_scr_pct_reactive_antb_standard_meth
procedurename_sex_horm_bndng_globulin
procedurename_sgmdsc_flex_dx_collj_spx_brush_wash
procedurename_sickling_rbc_rdctj
procedurename_six_minute_walk_test
procedurename_skin_seal_protect_moisturizr
procedurename_slctv_cathj_1st_2nd_ord_thrc_brch_cphlc_brnch
procedurename_slctv_cathj_3rd_ord_slctv_thrc_brch_cphlc_brnch
procedurename_slctv_cathj_ea_2nd_ord_thrc_brch_cphlc_brnch
procedurename_sleep_std_airflow_hrt_rate_o2_sat_effort_unattn
procedurename_smpl_uroflometry
procedurename_smr_prim_src_cplx_spec_stain_ova_parasits
procedurename_smr_prim_src_fluorescent_afs_bct_fngi_parasits
procedurename_smr_prim_src_gram_giemsa_stain_bct_fungi_cell
procedurename_social_work_consult
procedurename_sodium_urine
procedurename_somatomedin
procedurename_special_stains_group_1_microorganisms_i_r
procedurename_special_stains_group_ii_all_other_i_r
procedurename_speech_therapy_consult_eval_and_treat_
procedurename_spi_pnxr_lmbr_dx
procedurename_spirometry_with_salbutamol_mdi
procedurename_spirometry_without_bronchodilator
procedurename_split_night_polysomnogram
procedurename_spmtry_w_vc_expiratory_flo_mxml_vol_vntj
procedurename_sterile_eye_pad
procedurename_sterile_gauze_lessthan_16_sq_in
procedurename_sterile_gloves_per_pair
procedurename_sterile_needle
procedurename_sterile_water_saline_500_ml
procedurename_stress_test_only_exercise
procedurename_sulfate_urine
procedurename_surgical_supplies
procedurename_surgical_trays
procedurename_swlng_funcj_w_cineradiograpy_vidradiograpy
procedurename_syphilis_test_non_treponemal_antibody_qual
procedurename_syrng_healon_gv_ovd_0_55ml_1_4pct_naha_latex_free_cohesive
procedurename_tacrolimus
procedurename_tb_cell_mediated_antign_respnse_gamma_interfer
procedurename_tcat_ther_embolization_any_meth_rs_i
procedurename_tee_probe_monitoring_assmt_car_pump_function
procedurename_tee_r_t_img_2d_w_prb_img_acquisj_i_r
procedurename_ther_actv_dir_pt_contact_ea_15_min
procedurename_ther_proph_dx_njx_ea_seql_iv_push_sbst_drug_fac
procedurename_ther_px_1_areas_ea_15_min_ther_xerss
procedurename_ther_px_grp_2_grthan_indivs
procedurename_thiamine
procedurename_thrc_gas_vol
procedurename_thromboplastin_tm_prtl_plsm_whl_bld
procedurename_thromboplastin_tm_prtl_subj_plsm_fxjs_ea
procedurename_thyr_stimulating_horm
procedurename_thyroglobulin_antb
procedurename_thyroxine_fr
procedurename_tonsillectomy_1_2_age_12_grthan
procedurename_tonsillectomy_primary_or_secondary_age_12_or_over
procedurename_tracheostomy_planned_spx
procedurename_transcatheter_aortic_valve_replacement
procedurename_transesophageal_echocardiography
procedurename_transesophogeal_echocardiography
procedurename_transfer_patient
procedurename_transferase_alanine_amino
procedurename_transferase_aspartate_amino
procedurename_transferrin
procedurename_transforaminal_epidural_steroid_lumbar
procedurename_transfuse_fresh_frozen_plasma
procedurename_transfuse_platelets
procedurename_transfuse_red_blood_cells
procedurename_transfusion_bld_bld_components
procedurename_transparent_film_lessthan_16_sq_in
procedurename_triiodothyro9_t3_fr
procedurename_troponin_quan
procedurename_tstosterone_fr
procedurename_tstosterone_tot
procedurename_tthrc_r_t_img_2d_m_mode_rec_f_up_lmtd
procedurename_tympanometry
procedurename_ultrasound_abdominal_r_t_w_image_limited
procedurename_ultrasound_biometry_with_iol_cal_ou_both_eyes
procedurename_ultrasound_breast_unilateral_real_time_w_image_documentation_incl_axilla_complete
procedurename_unlis_pulm_svc_px
procedurename_unlis_us_px
procedurename_unsedated_upper_endoscopy
procedurename_upper_gastrointestinal_endoscopy
procedurename_upper_gi_endoscopy
procedurename_urea_brth_tst_c_14_isotopic_acquisj_alys
procedurename_urea_brth_tst_c_14_isotopic_alys
procedurename_urea_n_quan
procedurename_uric_acid_bld
procedurename_uric_acid_oth_src
procedurename_urinalysis_dipstick_poct_
procedurename_urine_hcg_poct_
procedurename_urine_pregnancy_tst_vis_color_cmprsn_meths
procedurename_urnls_dip_stick_tablet_rgnt_auto_mic
procedurename_urnls_dip_stick_tablet_rgnt_auto_w_o_mic
procedurename_us_abdomen_complete
procedurename_us_abdomen_ruq_gb_liver_pancreas
procedurename_us_abdominal_complete
[truncated: 2,154 more rows]
